# Supplementary material for: Genetic variation and heritability of grain protein deviation in European wheat genotypes
Source: Field Crops Res. 2020 Sep 15;255:107896. doi: 10.1016/j.fcr.2020.107896 (PMC7397848; doi:10.1016/j.fcr.2020.107896)
Supplement: Supplementary file 1 [file mmc1.zip › Data Profile.xml]

<?xml version="1.0" encoding="UTF-8" standalone="no"?><data:data><datasets><author>peter.shewry@rothamsted.ac.uk</author><type>0</type><dataset><value>3</value><reason>Other (please explain)</reason><comments>Full data sets will be included as supporting material Table S3</comments></dataset></datasets></data:data>
