# Supplementary material for: Genetic variation and heritability of grain protein deviation in European wheat genotypes
Source: Field Crops Res. 2020 Sep 15;255:107896. doi: 10.1016/j.fcr.2020.107896 (PMC7397848; doi:10.1016/j.fcr.2020.107896)
Supplement: Supplementary file 8 [file mmc8.xlsx]

## Sheet: M2 Table S2 with 17 year-sites
	year_sites	Year	CV	Cvno	Nlevel	Site_shortname	Site	yield	grainN	yield_corrN	grainN_corrN	GPD	GPD.Biv	GPD.test
2016.Ag.Apache .150.1	2016_Ag	2016	Apache	33	150	Ag	Agrii	7.39	1.967	-0.273917	-0.0496463	-0.0671314	-0.457333	-0.0671314
2016.Ag.Apache .150.2	2016_Ag	2016	Apache	33	150	Ag	Agrii	7.53	2.17387	-0.133917	0.157226	0.148677	1.00224	0.148677
2016.Ag.Apache .150.3	2016_Ag	2016	Apache	33	150	Ag	Agrii	6.52	1.85743	-1.14392	-0.159221	-0.232242	-1.58496	-0.232242
2016.Ag.Apache .250.1	2016_Ag	2016	Apache	33	250	Ag	Agrii	7.12	2.26283	-1.61125	-0.0731458	-0.175998	-1.2118	-0.175998
2016.Ag.Apache .250.2	2016_Ag	2016	Apache	33	250	Ag	Agrii	9.7	2.2685	0.96875	-0.0674825	-0.00564351	-0.0242169	-0.00564351
2016.Ag.Apache .250.3	2016_Ag	2016	Apache	33	250	Ag	Agrii	8.76	2.06539	0.02875	-0.270589	-0.268754	-1.81474	-0.268754
2016.Ag.Arlequin.150.1	2016_Ag	2016	Arlequin	34	150	Ag	Agrii	5.8	1.97801	-1.86392	-0.0386355	-0.157616	-1.09128	-0.157616
2016.Ag.Arlequin.150.2	2016_Ag	2016	Arlequin	34	150	Ag	Agrii	7.1	1.92093	-0.563917	-0.0957213	-0.131718	-0.897711	-0.131718
2016.Ag.Arlequin.150.3	2016_Ag	2016	Arlequin	34	150	Ag	Agrii	6.53	2.12977	-1.13392	0.113117	0.0407346	0.258851	0.0407346
2016.Ag.Arlequin.250.1	2016_Ag	2016	Arlequin	34	250	Ag	Agrii	8.21	2.30675	-0.52125	-0.0292273	-0.0625007	-0.429606	-0.0625007
2016.Ag.Arlequin.250.2	2016_Ag	2016	Arlequin	34	250	Ag	Agrii	9.07	2.04974	0.33875	-0.286242	-0.264618	-1.78236	-0.264618
2016.Ag.Arlequin.250.3	2016_Ag	2016	Arlequin	34	250	Ag	Agrii	7.63	2.15992	-1.10125	-0.176054	-0.246351	-1.67965	-0.246351
2016.Ag.Avalon.150.1	2016_Ag	2016	Avalon	20	150	Ag	Agrii	7.7	2.18236	0.0360833	0.165712	0.168015	1.13529	0.168015
2016.Ag.Avalon.150.2	2016_Ag	2016	Avalon	20	150	Ag	Agrii	6.92	2.09706	-0.743917	0.0804075	0.0329205	0.211671	0.0329205
2016.Ag.Avalon.150.3	2016_Ag	2016	Avalon	20	150	Ag	Agrii	7.08	2.24004	-0.583917	0.223394	0.18612	1.24867	0.18612
2016.Ag.Avalon.250.1	2016_Ag	2016	Avalon	20	250	Ag	Agrii	6.78	2.56538	-1.95125	0.229401	0.104846	0.680129	0.104846
2016.Ag.Avalon.250.2	2016_Ag	2016	Avalon	20	250	Ag	Agrii	7.37	2.46203	-1.36125	0.126054	0.0391601	0.244955	0.0391601
2016.Ag.Avalon.250.3	2016_Ag	2016	Avalon	20	250	Ag	Agrii	7.7	2.48422	-1.03125	0.148246	0.0824173	0.541848	0.0824173
2016.Ag.Cadenza.150.1	2016_Ag	2016	Cadenza	21	150	Ag	Agrii	7.28	2.07955	-0.383917	0.0629018	0.038395	0.25381	0.038395
2016.Ag.Cadenza.150.2	2016_Ag	2016	Cadenza	21	150	Ag	Agrii	7.52	2.04078	-0.143917	0.024128	0.0149412	0.0988478	0.0149412
2016.Ag.Cadenza.150.3	2016_Ag	2016	Cadenza	21	150	Ag	Agrii	8.3	1.79728	0.636083	-0.219365	-0.178761	-1.19822	-0.178761
2016.Ag.Cadenza.250.1	2016_Ag	2016	Cadenza	21	250	Ag	Agrii	7.71	2.47208	-1.02125	0.136097	0.0709072	0.464252	0.0709072
2016.Ag.Cadenza.250.2	2016_Ag	2016	Cadenza	21	250	Ag	Agrii	9.04	2.3938	0.30875	0.0578234	0.0775321	0.528078	0.0775321
2016.Ag.Cadenza.250.3	2016_Ag	2016	Cadenza	21	250	Ag	Agrii	9.69	2.35711	0.95875	0.0211325	0.0823331	0.56983	0.0823331
2016.Ag.Cordiale.150.1	2016_Ag	2016	Cordiale	10	150	Ag	Agrii	7.43	2.0216	-0.233917	0.00494808	-0.0099837	-0.0707857	-0.0099837
2016.Ag.Cordiale.150.2	2016_Ag	2016	Cordiale	10	150	Ag	Agrii	7.51	1.88471	-0.153917	-0.131934	-0.141759	-0.959645	-0.141759
2016.Ag.Cordiale.150.3	2016_Ag	2016	Cordiale	10	150	Ag	Agrii	8.4	1.93436	0.736083	-0.0822852	-0.0352982	-0.227842	-0.0352982
2016.Ag.Cordiale.250.1	2016_Ag	2016	Cordiale	10	250	Ag	Agrii	8.01	2.12738	-0.72125	-0.208594	-0.254634	-1.73014	-0.254634
2016.Ag.Cordiale.250.2	2016_Ag	2016	Cordiale	10	250	Ag	Agrii	8.57	2.12481	-0.16125	-0.211169	-0.221462	-1.49806	-0.221462
2016.Ag.Cordiale.250.3	2016_Ag	2016	Cordiale	10	250	Ag	Agrii	8.91	2.34117	0.17875	0.00519412	0.0166044	0.11471	0.0166044
2016.Ag.Crusoe.150.1	2016_Ag	2016	Crusoe	4	150	Ag	Agrii	6.61	1.70586	-1.05392	-0.310792	-0.378067	-2.56857	-0.378067
2016.Ag.Crusoe.150.2	2016_Ag	2016	Crusoe	4	150	Ag	Agrii	8.3	1.7393	0.636083	-0.277346	-0.236742	-1.58982	-0.236742
2016.Ag.Crusoe.150.3	2016_Ag	2016	Crusoe	4	150	Ag	Agrii	9.7	2.02741	2.03608	0.0107632	0.140734	0.979725	0.140734
2016.Ag.Crusoe.250.1	2016_Ag	2016	Crusoe	4	250	Ag	Agrii	9.54	2.39019	0.80875	0.0542108	0.105836	0.726418	0.105836
2016.Ag.Crusoe.250.2	2016_Ag	2016	Crusoe	4	250	Ag	Agrii	9.29	2.06095	0.55875	-0.275027	-0.239359	-1.60861	-0.239359
2016.Ag.Crusoe.250.3	2016_Ag	2016	Crusoe	4	250	Ag	Agrii	10.77	2.15028	2.03875	-0.185694	-0.0555524	-0.345948	-0.0555524
2016.Ag.Dacanto.150.1	2016_Ag	2016	Dacanto	37	150	Ag	Agrii	7.59	1.65888	-0.0739167	-0.357771	-0.362489	-2.4493	-0.362489
2016.Ag.Dacanto.150.2	2016_Ag	2016	Dacanto	37	150	Ag	Agrii	8.73	1.93644	1.06608	-0.0802055	-0.0121534	-0.0667879	-0.0121534
2016.Ag.Dacanto.150.3	2016_Ag	2016	Dacanto	37	150	Ag	Agrii	7.38	2.07395	-0.283917	0.0573007	0.0391773	0.260528	0.0391773
2016.Ag.Dacanto.250.1	2016_Ag	2016	Dacanto	37	250	Ag	Agrii	8.24	2.30166	-0.49125	-0.03432	-0.0656784	-0.450637	-0.0656784
2016.Ag.Dacanto.250.2	2016_Ag	2016	Dacanto	37	250	Ag	Agrii	8.92	2.20803	0.18875	-0.127949	-0.1159	-0.780076	-0.1159
2016.Ag.Dacanto.250.3	2016_Ag	2016	Dacanto	37	250	Ag	Agrii	8.52	2.05655	-0.21125	-0.279431	-0.292916	-1.98138	-0.292916
2016.Ag.Dickens.150.1	2016_Ag	2016	Dickens	2	150	Ag	Agrii	8.41	1.9536	0.746083	-0.0630524	-0.0154271	-0.0934897	-0.0154271
2016.Ag.Dickens.150.2	2016_Ag	2016	Dickens	2	150	Ag	Agrii	10.21	1.81522	2.54608	-0.201425	-0.0388988	-0.226191	-0.0388988
2016.Ag.Dickens.150.3	2016_Ag	2016	Dickens	2	150	Ag	Agrii	8.82	1.89658	1.15608	-0.120066	-0.0462693	-0.295914	-0.0462693
2016.Ag.Dickens.250.1	2016_Ag	2016	Dickens	2	250	Ag	Agrii	8.56	2.14562	-0.17125	-0.190358	-0.201289	-1.36196	-0.201289
2016.Ag.Dickens.250.2	2016_Ag	2016	Dickens	2	250	Ag	Agrii	10.26	2.10213	1.52875	-0.233853	-0.136267	-0.898409	-0.136267
2016.Ag.Dickens.250.3	2016_Ag	2016	Dickens	2	250	Ag	Agrii	9.27	2.22938	0.53875	-0.106596	-0.0722055	-0.479943	-0.0722055
2016.Ag.Einstein.150.1	2016_Ag	2016	Einstein	8	150	Ag	Agrii	7.45	1.99363	-0.213917	-0.0230174	-0.0366725	-0.250754	-0.0366725
2016.Ag.Einstein.150.2	2016_Ag	2016	Einstein	8	150	Ag	Agrii	9.2	1.99373	1.53608	-0.0229175	0.0751365	0.529508	0.0751365
2016.Ag.Einstein.150.3	2016_Ag	2016	Einstein	8	150	Ag	Agrii	7.68	1.93019	0.0160833	-0.0864631	-0.0854364	-0.576804	-0.0854364
2016.Ag.Einstein.250.1	2016_Ag	2016	Einstein	8	250	Ag	Agrii	9.55	2.20788	0.81875	-0.128097	-0.0758328	-0.500425	-0.0758328
2016.Ag.Einstein.250.2	2016_Ag	2016	Einstein	8	250	Ag	Agrii	10.35	2.10703	1.61875	-0.228947	-0.125617	-0.825185	-0.125617
2016.Ag.Einstein.250.3	2016_Ag	2016	Einstein	8	250	Ag	Agrii	9.74	2.19091	1.00875	-0.145064	-0.080672	-0.530383	-0.080672
2016.Ag.Gallant.150.1	2016_Ag	2016	Gallant	5	150	Ag	Agrii	7.95	1.93186	0.286083	-0.0847872	-0.0665254	-0.445206	-0.0665254
2016.Ag.Gallant.150.2	2016_Ag	2016	Gallant	5	150	Ag	Agrii	7.57	2.06082	-0.0939167	0.0441684	0.0381734	0.256474	0.0381734
2016.Ag.Gallant.150.3	2016_Ag	2016	Gallant	5	150	Ag	Agrii	7.1	2.03041	-0.563917	0.0137571	-0.0222398	-0.158298	-0.0222398
2016.Ag.Gallant.250.1	2016_Ag	2016	Gallant	5	250	Ag	Agrii	8.66	2.43337	-0.07125	0.0973905	0.0928423	0.626031	0.0928423
2016.Ag.Gallant.250.2	2016_Ag	2016	Gallant	5	250	Ag	Agrii	10.78	2.26988	2.04875	-0.066097	0.0646824	0.466257	0.0646824
2016.Ag.Gallant.250.3	2016_Ag	2016	Gallant	5	250	Ag	Agrii	9.16	2.49053	0.42875	0.154547	0.181916	1.23481	0.181916
2016.Ag.Genius.150.1	2016_Ag	2016	Genius	36	150	Ag	Agrii	6.08	2.16029	-1.58392	0.143645	0.0425377	0.264573	0.0425377
2016.Ag.Genius.150.2	2016_Ag	2016	Genius	36	150	Ag	Agrii	7.53	2.20269	-0.133917	0.186043	0.177495	1.19687	0.177495
2016.Ag.Genius.150.3	2016_Ag	2016	Genius	36	150	Ag	Agrii	7.71	2.22053	0.0460833	0.203876	0.206818	1.3975	0.206818
2016.Ag.Genius.250.1	2016_Ag	2016	Genius	36	250	Ag	Agrii	7.7	2.45689	-1.03125	0.120914	0.0550859	0.357252	0.0550859
2016.Ag.Genius.250.2	2016_Ag	2016	Genius	36	250	Ag	Agrii	9	2.59357	0.26875	0.257589	0.274745	1.85947	0.274745
2016.Ag.Genius.250.3	2016_Ag	2016	Genius	36	250	Ag	Agrii	7.92	2.51621	-0.81125	0.180229	0.128444	0.855869	0.128444
2016.Ag.Granary.150.1	2016_Ag	2016	Granary	14	150	Ag	Agrii	8.15	1.61737	0.486083	-0.399279	-0.36825	-2.48017	-0.36825
2016.Ag.Granary.150.2	2016_Ag	2016	Granary	14	150	Ag	Agrii	7.79	2.0836	0.126083	0.0669501	0.0749985	0.508346	0.0749985
2016.Ag.Granary.150.3	2016_Ag	2016	Granary	14	150	Ag	Agrii	9.07	1.9728	1.40608	-0.0438488	0.0459068	0.330226	0.0459068
2016.Ag.Granary.250.1	2016_Ag	2016	Granary	14	250	Ag	Agrii	8.69	2.48834	-0.04125	0.152364	0.149731	1.01068	0.149731
2016.Ag.Granary.250.2	2016_Ag	2016	Granary	14	250	Ag	Agrii	9.35	2.42238	0.61875	0.0864049	0.125902	0.859215	0.125902
2016.Ag.Granary.250.3	2016_Ag	2016	Granary	14	250	Ag	Agrii	9.4	2.55089	0.66875	0.214916	0.257605	1.74945	0.257605
2016.Ag.Hereward.150.1	2016_Ag	2016	Hereward	17	150	Ag	Agrii	6.06	2.14355	-1.60392	0.126899	0.0245149	0.14256	0.0245149
2016.Ag.Hereward.150.2	2016_Ag	2016	Hereward	17	150	Ag	Agrii	7.51	2.25256	-0.153917	0.235914	0.226089	1.52479	0.226089
2016.Ag.Hereward.150.3	2016_Ag	2016	Hereward	17	150	Ag	Agrii	7.36	2.21039	-0.303917	0.193738	0.174337	1.17311	0.174337
2016.Ag.Hereward.250.1	2016_Ag	2016	Hereward	17	250	Ag	Agrii	7.29	2.49299	-1.44125	0.157009	0.0650086	0.418387	0.0650086
2016.Ag.Hereward.250.2	2016_Ag	2016	Hereward	17	250	Ag	Agrii	7.16	2.53574	-1.57125	0.199766	0.099467	0.649253	0.099467
2016.Ag.Hereward.250.3	2016_Ag	2016	Hereward	17	250	Ag	Agrii	8.18	2.47981	-0.55125	0.143834	0.108646	0.725879	0.108646
2016.Ag.Hybery.150.1	2016_Ag	2016	Hybery	30	150	Ag	Agrii	7.5	1.93857	-0.163917	-0.0780747	-0.0885382	-0.600335	-0.0885382
2016.Ag.Hybery.150.2	2016_Ag	2016	Hybery	30	150	Ag	Agrii	8.23	1.96013	0.566083	-0.0565222	-0.020387	-0.129571	-0.020387
2016.Ag.Hybery.150.3	2016_Ag	2016	Hybery	30	150	Ag	Agrii	7.69	1.78931	0.0260833	-0.227337	-0.225672	-1.52381	-0.225672
2016.Ag.Hybery.250.1	2016_Ag	2016	Hybery	30	250	Ag	Agrii	8.38	2.29316	-0.35125	-0.0428175	-0.0652391	-0.445662	-0.0652391
2016.Ag.Hybery.250.2	2016_Ag	2016	Hybery	30	250	Ag	Agrii	10.18	2.16286	1.44875	-0.173116	-0.0806365	-0.52383	-0.0806365
2016.Ag.Hybery.250.3	2016_Ag	2016	Hybery	30	250	Ag	Agrii	9.92	2.22534	1.18875	-0.110639	-0.0347563	-0.217687	-0.0347563
2016.Ag.Hystar.150.1	2016_Ag	2016	Hystar	31	150	Ag	Agrii	7.47	1.90951	-0.193917	-0.107138	-0.119516	-0.809989	-0.119516
2016.Ag.Hystar.150.2	2016_Ag	2016	Hystar	31	150	Ag	Agrii	7.48	1.87112	-0.183917	-0.145534	-0.157274	-1.06486	-0.157274
2016.Ag.Hystar.150.3	2016_Ag	2016	Hystar	31	150	Ag	Agrii	9.2	1.86552	1.53608	-0.151127	-0.0530734	-0.336417	-0.0530734
2016.Ag.Hystar.250.1	2016_Ag	2016	Hystar	31	250	Ag	Agrii	8.76	2.22016	0.02875	-0.115814	-0.113979	-0.769399	-0.113979
2016.Ag.Hystar.250.2	2016_Ag	2016	Hystar	31	250	Ag	Agrii	9.37	2.19861	0.63875	-0.137369	-0.0965957	-0.643239	-0.0965957
2016.Ag.Hystar.250.3	2016_Ag	2016	Hystar	31	250	Ag	Agrii	7.65	2.27785	-1.08125	-0.0581332	-0.127153	-0.874303	-0.127153
2016.Ag.JB Diego.150.1	2016_Ag	2016	JB Diego	1	150	Ag	Agrii	7.41	2.04226	-0.253917	0.0256067	0.00939825	0.0598324	0.00939825
2016.Ag.JB Diego.150.2	2016_Ag	2016	JB Diego	1	150	Ag	Agrii	9.2	1.96819	1.53608	-0.0484594	0.0495945	0.356999	0.0495945
2016.Ag.JB Diego.150.3	2016_Ag	2016	JB Diego	1	150	Ag	Agrii	8.76	2.05618	1.09608	0.0395276	0.109495	0.755249	0.109495
2016.Ag.JB Diego.250.1	2016_Ag	2016	JB Diego	1	250	Ag	Agrii	8.75	2.21192	0.01875	-0.124059	-0.122863	-0.82954	-0.122863
2016.Ag.JB Diego.250.2	2016_Ag	2016	JB Diego	1	250	Ag	Agrii	9.53	2.23848	0.79875	-0.0974983	-0.046511	-0.302674	-0.046511
2016.Ag.JB Diego.250.3	2016_Ag	2016	JB Diego	1	250	Ag	Agrii	9.32	2.16398	0.58875	-0.171994	-0.134412	-0.899367	-0.134412
2016.Ag.KWS Cashel.150.1	2016_Ag	2016	KWS Cashel	9	150	Ag	Agrii	6.85	1.9701	-0.813917	-0.0465514	-0.0985067	-0.676988	-0.0985067
2016.Ag.KWS Cashel.150.2	2016_Ag	2016	KWS Cashel	9	150	Ag	Agrii	8.17	2.04687	0.506083	0.0302257	0.0625309	0.429593	0.0625309
2016.Ag.KWS Cashel.150.3	2016_Ag	2016	KWS Cashel	9	150	Ag	Agrii	7.79	2.11477	0.126083	0.0981216	0.10617	0.718877	0.10617
2016.Ag.KWS Cashel.250.1	2016_Ag	2016	KWS Cashel	9	250	Ag	Agrii	8.26	2.39983	-0.47125	0.0638469	0.0337652	0.221288	0.0337652
2016.Ag.KWS Cashel.250.2	2016_Ag	2016	KWS Cashel	9	250	Ag	Agrii	8.98	2.23519	0.24875	-0.100783	-0.0849047	-0.569874	-0.0849047
2016.Ag.KWS Cashel.250.3	2016_Ag	2016	KWS Cashel	9	250	Ag	Agrii	9.39	2.4262	0.65875	0.090217	0.132268	0.902781	0.132268
2016.Ag.KWS Lili.150.1	2016_Ag	2016	KWS Lili	11	150	Ag	Agrii	7.51	1.72566	-0.153917	-0.290992	-0.300817	-2.03391	-0.300817
2016.Ag.KWS Lili.150.2	2016_Ag	2016	KWS Lili	11	150	Ag	Agrii	10.17	1.81318	2.50608	-0.203464	-0.0434914	-0.257783	-0.0434914
2016.Ag.KWS Lili.150.3	2016_Ag	2016	KWS Lili	11	150	Ag	Agrii	8.48	2.0261	0.816083	0.00944893	0.0615426	0.427365	0.0615426
2016.Ag.KWS Lili.250.1	2016_Ag	2016	KWS Lili	11	250	Ag	Agrii	9.61	2.15939	0.87875	-0.176589	-0.120495	-0.801208	-0.120495
2016.Ag.KWS Lili.250.2	2016_Ag	2016	KWS Lili	11	250	Ag	Agrii	9.38	2.21647	0.64875	-0.119513	-0.078101	-0.518183	-0.078101
2016.Ag.KWS Lili.250.3	2016_Ag	2016	KWS Lili	11	250	Ag	Agrii	10.69	2.19187	1.95875	-0.144109	-0.0190744	-0.100724	-0.0190744
2016.Ag.KWS Siskin.150.1	2016_Ag	2016	KWS Siskin	16	150	Ag	Agrii	7.19	1.82755	-0.473917	-0.189099	-0.219351	-1.48829	-0.219351
2016.Ag.KWS Siskin.150.2	2016_Ag	2016	KWS Siskin	16	150	Ag	Agrii	9.21	1.87804	1.54608	-0.138611	-0.0399191	-0.24743	-0.0399191
2016.Ag.KWS Siskin.150.3	2016_Ag	2016	KWS Siskin	16	150	Ag	Agrii	8.46	1.79513	0.796083	-0.221514	-0.170697	-1.14146	-0.170697
2016.Ag.KWS Siskin.250.1	2016_Ag	2016	KWS Siskin	16	250	Ag	Agrii	8.6	2.23023	-0.13125	-0.105751	-0.114129	-0.772705	-0.114129
2016.Ag.KWS Siskin.250.2	2016_Ag	2016	KWS Siskin	16	250	Ag	Agrii	9.44	2.24216	0.70875	-0.0938215	-0.0485793	-0.317934	-0.0485793
2016.Ag.KWS Siskin.250.3	2016_Ag	2016	KWS Siskin	16	250	Ag	Agrii	9.46	2.30765	0.72875	-0.028331	0.0181878	0.133296	0.0181878
2016.Ag.KWS Trinity.150.1	2016_Ag	2016	KWS Trinity	7	150	Ag	Agrii	8.16	1.99846	0.496083	-0.0181909	0.013476	0.0981336	0.013476
2016.Ag.KWS Trinity.150.2	2016_Ag	2016	KWS Trinity	7	150	Ag	Agrii	8.75	1.98107	1.08608	-0.0355785	0.0337503	0.243531	0.0337503
2016.Ag.KWS Trinity.150.3	2016_Ag	2016	KWS Trinity	7	150	Ag	Agrii	8.85	2.0792	1.18608	0.0625547	0.138267	0.950867	0.138267
2016.Ag.KWS Trinity.250.1	2016_Ag	2016	KWS Trinity	7	250	Ag	Agrii	9.48	2.25493	0.74875	-0.0810525	-0.033257	-0.213874	-0.033257
2016.Ag.KWS Trinity.250.2	2016_Ag	2016	KWS Trinity	7	250	Ag	Agrii	10.44	2.26867	1.70875	-0.06731	0.041766	0.306602	0.041766
2016.Ag.KWS Trinity.250.3	2016_Ag	2016	KWS Trinity	7	250	Ag	Agrii	10.16	2.33704	1.42875	0.00105722	0.0922597	0.643618	0.0922597
2016.Ag.KWS Willow.150.1	2016_Ag	2016	KWS Willow	15	150	Ag	Agrii	7.94	1.84372	0.276083	-0.172928	-0.155305	-1.04496	-0.155305
2016.Ag.KWS Willow.150.2	2016_Ag	2016	KWS Willow	15	150	Ag	Agrii	9.63	1.94349	1.96608	-0.0731589	0.0523436	0.381735	0.0523436
2016.Ag.KWS Willow.150.3	2016_Ag	2016	KWS Willow	15	150	Ag	Agrii	9.18	1.88495	1.51608	-0.131703	-0.0349254	-0.214133	-0.0349254
2016.Ag.KWS Willow.250.1	2016_Ag	2016	KWS Willow	15	250	Ag	Agrii	9.91	2.33594	1.17875	-3.41477e-05	0.0752099	0.524877	0.0752099
2016.Ag.KWS Willow.250.2	2016_Ag	2016	KWS Willow	15	250	Ag	Agrii	10.61	2.30129	1.87875	-0.0346845	0.0852431	0.602684	0.0852431
2016.Ag.KWS Willow.250.3	2016_Ag	2016	KWS Willow	15	250	Ag	Agrii	11.3	2.32283	2.56875	-0.0131512	0.150822	1.0555	0.150822
2016.Ag.Paragon Rht2.150.1	2016_Ag	2016	Paragon Rht2	40	150	Ag	Agrii	6.59	2.12251	-1.07392	0.105861	0.037309	0.236575	0.037309
2016.Ag.Paragon Rht2.150.2	2016_Ag	2016	Paragon Rht2	40	150	Ag	Agrii	7.4	2.07076	-0.263917	0.0541147	0.0372679	0.247919	0.0372679
2016.Ag.Paragon Rht2.150.3	2016_Ag	2016	Paragon Rht2	40	150	Ag	Agrii	8.46	2.11891	0.796083	0.10226	0.153077	1.0453	0.153077
2016.Ag.Paragon Rht2.250.1	2016_Ag	2016	Paragon Rht2	40	250	Ag	Agrii	8.71	2.52292	-0.02125	0.186946	0.185589	1.25316	0.185589
2016.Ag.Paragon Rht2.250.2	2016_Ag	2016	Paragon Rht2	40	250	Ag	Agrii	7.46	2.4626	-1.27125	0.126626	0.0454778	0.288916	0.0454778
2016.Ag.Paragon Rht2.250.3	2016_Ag	2016	Paragon Rht2	40	250	Ag	Agrii	7.59	2.44095	-1.14125	0.104974	0.0321232	0.200585	0.0321232
2016.Ag.Malacca.150.1	2016_Ag	2016	Malacca	22	150	Ag	Agrii	6.94	2.01506	-0.723917	-0.00158788	-0.0477982	-0.333214	-0.0477982
2016.Ag.Malacca.150.2	2016_Ag	2016	Malacca	22	150	Ag	Agrii	7.23	1.99545	-0.433917	-0.0211963	-0.0488949	-0.33646	-0.0488949
2016.Ag.Malacca.150.3	2016_Ag	2016	Malacca	22	150	Ag	Agrii	7.28	2.11945	-0.383917	0.102796	0.0782894	0.523256	0.0782894
2016.Ag.Malacca.250.1	2016_Ag	2016	Malacca	22	250	Ag	Agrii	7.46	2.41309	-1.27125	0.0771078	-0.00404086	-0.0455311	-0.00404086
2016.Ag.Malacca.250.2	2016_Ag	2016	Malacca	22	250	Ag	Agrii	8.67	2.3883	-0.06125	0.0523174	0.0484076	0.326064	0.0484076
2016.Ag.Malacca.250.3	2016_Ag	2016	Malacca	22	250	Ag	Agrii	9.17	2.35696	0.43875	0.0209809	0.0489879	0.337158	0.0489879
2016.Ag.Memory.150.1	2016_Ag	2016	Memory	26	150	Ag	Agrii	8.15	1.97644	0.486083	-0.0402137	-0.00918516	-0.0550621	-0.00918516
2016.Ag.Memory.150.2	2016_Ag	2016	Memory	26	150	Ag	Agrii	8.39	1.94401	0.726083	-0.0726349	-0.0262863	-0.167119	-0.0262863
2016.Ag.Memory.150.3	2016_Ag	2016	Memory	26	150	Ag	Agrii	7.96	2.01296	0.296083	-0.00369121	0.0152089	0.106968	0.0152089
2016.Ag.Memory.250.1	2016_Ag	2016	Memory	26	250	Ag	Agrii	7.88	2.41598	-0.85125	0.0799972	0.0256587	0.161084	0.0256587
2016.Ag.Memory.250.2	2016_Ag	2016	Memory	26	250	Ag	Agrii	8.33	2.31314	-0.40125	-0.0228336	-0.0484469	-0.332965	-0.0484469
2016.Ag.Memory.250.3	2016_Ag	2016	Memory	26	250	Ag	Agrii	9.4	2.24853	0.66875	-0.0874471	-0.0447583	-0.292701	-0.0447583
2016.Ag.Mulika.150.1	2016_Ag	2016	Mulika	12	150	Ag	Agrii	8.08	2.14677	0.416083	0.130117	0.156677	1.06416	0.156677
2016.Ag.Mulika.150.2	2016_Ag	2016	Mulika	12	150	Ag	Agrii	7.93	1.87062	0.266083	-0.146028	-0.129043	-0.867732	-0.129043
2016.Ag.Mulika.150.3	2016_Ag	2016	Mulika	12	150	Ag	Agrii	8.98	2.12172	1.31608	0.105072	0.189083	1.29594	0.189083
2016.Ag.Mulika.250.1	2016_Ag	2016	Mulika	12	250	Ag	Agrii	7.69	2.4947	-1.04125	0.158725	0.0922583	0.60817	0.0922583
2016.Ag.Mulika.250.2	2016_Ag	2016	Mulika	12	250	Ag	Agrii	9.02	2.4676	0.28875	0.131624	0.150056	1.01762	0.150056
2016.Ag.Mulika.250.3	2016_Ag	2016	Mulika	12	250	Ag	Agrii	10.04	2.54161	1.30875	0.205636	0.289178	1.97188	0.289178
2016.Ag.Mv Karizma.150.1	2016_Ag	2016	Mv Karizma	24	150	Ag	Agrii	5.8	2.44982	-1.86392	0.433167	0.314186	2.09526	0.314186
2016.Ag.Mv Karizma.150.2	2016_Ag	2016	Mv Karizma	24	150	Ag	Agrii	6.25	2.3968	-1.41392	0.380153	0.289898	1.93767	0.289898
2016.Ag.Mv Karizma.150.3	2016_Ag	2016	Mv Karizma	24	150	Ag	Agrii	5.81	2.41111	-1.85392	0.394463	0.276121	1.83831	0.276121
2016.Ag.Mv Karizma.250.1	2016_Ag	2016	Mv Karizma	24	250	Ag	Agrii	7.04	2.6596	-1.69125	0.323618	0.21566	1.43229	0.21566
2016.Ag.Mv Karizma.250.2	2016_Ag	2016	Mv Karizma	24	250	Ag	Agrii	8.03	2.61379	-0.70125	0.277814	0.233051	1.56396	0.233051
2016.Ag.Mv Karizma.250.3	2016_Ag	2016	Mv Karizma	24	250	Ag	Agrii	7.48	2.70602	-1.25125	0.370043	0.290171	1.94185	0.290171
2016.Ag.Mv Lucilla.150.1	2016_Ag	2016	Mv Lucilla	25	150	Ag	Agrii	5.47	2.09479	-2.19392	0.0781452	-0.0619008	-0.449553	-0.0619008
2016.Ag.Mv Lucilla.150.2	2016_Ag	2016	Mv Lucilla	25	150	Ag	Agrii	6.57	2.35413	-1.09392	0.337485	0.267656	1.79205	0.267656
2016.Ag.Mv Lucilla.150.3	2016_Ag	2016	Mv Lucilla	25	150	Ag	Agrii	6.64	2.1947	-1.02392	0.178051	0.11269	0.746416	0.11269
2016.Ag.Mv Lucilla.250.1	2016_Ag	2016	Mv Lucilla	25	250	Ag	Agrii	7.91	2.44589	-0.82125	0.109916	0.0574924	0.376519	0.0574924
2016.Ag.Mv Lucilla.250.2	2016_Ag	2016	Mv Lucilla	25	250	Ag	Agrii	7.33	2.55144	-1.40125	0.215467	0.12602	0.831028	0.12602
2016.Ag.Mv Lucilla.250.3	2016_Ag	2016	Mv Lucilla	25	250	Ag	Agrii	8.52	2.46236	-0.21125	0.126379	0.112894	0.759453	0.112894
2016.Ag.Nelson.150.1	2016_Ag	2016	Nelson	29	150	Ag	Agrii	6.77	2.15038	-0.893917	0.133735	0.0766732	0.505023	0.0766732
2016.Ag.Nelson.150.2	2016_Ag	2016	Nelson	29	150	Ag	Agrii	6.99	1.84723	-0.673917	-0.169416	-0.212435	-1.44444	-0.212435
2016.Ag.Nelson.150.3	2016_Ag	2016	Nelson	29	150	Ag	Agrii	6.55	1.58346	-1.11392	-0.433187	-0.504292	-3.42195	-0.504292
2016.Ag.Nelson.250.1	2016_Ag	2016	Nelson	29	250	Ag	Agrii	7.03	2.51154	-1.70125	0.17556	0.0669627	0.427855	0.0669627
2016.Ag.Nelson.250.2	2016_Ag	2016	Nelson	29	250	Ag	Agrii	8.07	2.50869	-0.66125	0.172708	0.130498	0.871894	0.130498
2016.Ag.Nelson.250.3	2016_Ag	2016	Nelson	29	250	Ag	Agrii	6.88	2.54627	-1.85125	0.210294	0.0921222	0.595629	0.0921222
2016.Ag.Paragon 1Bl/1RS.150.1	2016_Ag	2016	Paragon	13	150	Ag	Agrii	6.11	2.20605	-1.55392	0.1894	0.0902079	0.586966	0.0902079
2016.Ag.Paragon 1Bl/1RS.150.2	2016_Ag	2016	Paragon	13	150	Ag	Agrii	7.01	2.19097	-0.653917	0.174322	0.13258	0.886058	0.13258
2016.Ag.Paragon 1Bl/1RS.150.3	2016_Ag	2016	Paragon	13	150	Ag	Agrii	6.65	2.18771	-1.01392	0.171058	0.106336	0.703639	0.106336
2016.Ag.Paragon 1Bl/1RS.250.1	2016_Ag	2016	Paragon	13	250	Ag	Agrii	8.33	2.47647	-0.40125	0.140494	0.11488	0.77014	0.11488
2016.Ag.Paragon 1Bl/1RS.250.2	2016_Ag	2016	Paragon	13	250	Ag	Agrii	7.95	2.43604	-0.78125	0.100066	0.0501963	0.327815	0.0501963
2016.Ag.Paragon 1Bl/1RS.250.3	2016_Ag	2016	Paragon	13	250	Ag	Agrii	8.09	2.49297	-0.64125	0.156989	0.116056	0.774637	0.116056
2016.Ag.Paragon Stay green.150.1	2016_Ag	2016	Paragon Stay green	39	150	Ag	Agrii	5.92	2.13286	-1.74392	0.116214	0.00489277	0.00802479	0.00489277
2016.Ag.Paragon Stay green.150.2	2016_Ag	2016	Paragon Stay green	39	150	Ag	Agrii	6.87	2.14936	-0.793917	0.132715	0.0820367	0.542682	0.0820367
2016.Ag.Paragon Stay green.150.3	2016_Ag	2016	Paragon Stay green	39	150	Ag	Agrii	6.53	2.11325	-1.13392	0.0966056	0.0242235	0.147335	0.0242235
2016.Ag.Paragon Stay green.250.1	2016_Ag	2016	Paragon Stay green	39	250	Ag	Agrii	6.82	2.2589	-1.91125	-0.0770779	-0.19908	-1.372	-0.19908
2016.Ag.Paragon Stay green.250.2	2016_Ag	2016	Paragon Stay green	39	250	Ag	Agrii	7.72	2.4258	-1.01125	0.0898235	0.0252716	0.156175	0.0252716
2016.Ag.Paragon Stay green.250.3	2016_Ag	2016	Paragon Stay green	39	250	Ag	Agrii	6.27	2.36076	-2.46125	0.0247833	-0.132328	-0.929048	-0.132328
2016.Ag.Potenzial.150.1	2016_Ag	2016	Potenzial	27	150	Ag	Agrii	8.37	2.05162	0.706083	0.0349702	0.0800421	0.550732	0.0800421
2016.Ag.Potenzial.150.2	2016_Ag	2016	Potenzial	27	150	Ag	Agrii	7.61	1.83271	-0.0539167	-0.183943	-0.187385	-1.26636	-0.187385
2016.Ag.Potenzial.150.3	2016_Ag	2016	Potenzial	27	150	Ag	Agrii	8.24	2.1216	0.576083	0.104954	0.141728	0.96549	0.141728
2016.Ag.Potenzial.250.1	2016_Ag	2016	Potenzial	27	250	Ag	Agrii	7.59	2.40402	-1.14125	0.0680378	-0.00481246	-0.0488772	-0.00481246
2016.Ag.Potenzial.250.2	2016_Ag	2016	Potenzial	27	250	Ag	Agrii	9.88	2.23103	1.14875	-0.104948	-0.0316185	-0.197069	-0.0316185
2016.Ag.Potenzial.250.3	2016_Ag	2016	Potenzial	27	250	Ag	Agrii	9.56	2.23306	0.82875	-0.102914	-0.0500122	-0.32589	-0.0500122
2016.Ag.Premio.150.1	2016_Ag	2016	Premio	35	150	Ag	Agrii	8.08	2.00625	0.416083	-0.0103955	0.0161646	0.115145	0.0161646
2016.Ag.Premio.150.2	2016_Ag	2016	Premio	35	150	Ag	Agrii	7.19	2.04676	-0.473917	0.0301106	-0.000141259	-0.00775356	-0.000141259
2016.Ag.Premio.150.3	2016_Ag	2016	Premio	35	150	Ag	Agrii	8.86	1.92092	1.19608	-0.0957328	-0.0193823	-0.113746	-0.0193823
2016.Ag.Premio.250.1	2016_Ag	2016	Premio	35	250	Ag	Agrii	7.35	2.32652	-1.38125	-0.00945772	-0.0976281	-0.679194	-0.0976281
2016.Ag.Premio.250.2	2016_Ag	2016	Premio	35	250	Ag	Agrii	8.46	2.20425	-0.27125	-0.131723	-0.149038	-1.01049	-0.149038
2016.Ag.Premio.250.3	2016_Ag	2016	Premio	35	250	Ag	Agrii	9.62	2.3422	0.88875	0.00622209	0.0629543	0.437943	0.0629543
2016.Ag.Rht2.150.1	2016_Ag	2016	Paragon 1Bl/1RS	38	150	Ag	Agrii	7.28	2.02217	-0.383917	0.00551938	-0.0189875	-0.133749	-0.0189875
2016.Ag.Rht2.150.2	2016_Ag	2016	Paragon 1Bl/1RS	38	150	Ag	Agrii	7.53	2.07121	-0.133917	0.0545624	0.046014	0.308855	0.046014
2016.Ag.Rht2.150.3	2016_Ag	2016	Paragon 1Bl/1RS	38	150	Ag	Agrii	7.65	2.0339	-0.0139167	0.0172535	0.0163652	0.11033	0.0163652
2016.Ag.Rht2.250.1	2016_Ag	2016	Paragon 1Bl/1RS	38	250	Ag	Agrii	8.71	2.34088	-0.02125	0.00490056	0.0035441	0.0236318	0.0035441
2016.Ag.Rht2.250.2	2016_Ag	2016	Paragon 1Bl/1RS	38	250	Ag	Agrii	8.12	2.25918	-0.61125	-0.0768004	-0.115819	-0.791005	-0.115819
2016.Ag.Rht2.250.3	2016_Ag	2016	Paragon 1Bl/1RS	38	250	Ag	Agrii	8.82	2.36992	0.08875	0.0339435	0.0396088	0.268789	0.0396088
2016.Ag.Rumor.150.1	2016_Ag	2016	Rumor	28	150	Ag	Agrii	7.36	1.8962	-0.303917	-0.120447	-0.139847	-0.948882	-0.139847
2016.Ag.Rumor.150.2	2016_Ag	2016	Rumor	28	150	Ag	Agrii	9.11	1.80614	1.44608	-0.210513	-0.118204	-0.777596	-0.118204
2016.Ag.Rumor.150.3	2016_Ag	2016	Rumor	28	150	Ag	Agrii	8.19	1.84252	0.526083	-0.174127	-0.140545	-0.941688	-0.140545
2016.Ag.Rumor.250.1	2016_Ag	2016	Rumor	28	250	Ag	Agrii	8.44	2.19511	-0.29125	-0.140872	-0.159463	-1.08119	-0.159463
2016.Ag.Rumor.250.2	2016_Ag	2016	Rumor	28	250	Ag	Agrii	9.37	2.2473	0.63875	-0.0886799	-0.0479061	-0.314391	-0.0479061
2016.Ag.Rumor.250.3	2016_Ag	2016	Rumor	28	250	Ag	Agrii	9.33	2.23484	0.59875	-0.101136	-0.0629157	-0.41634	-0.0629157
2016.Ag.Shamrock.150.1	2016_Ag	2016	Shamrock	23	150	Ag	Agrii	8.08	2.0633	0.416083	0.0466502	0.0732104	0.50043	0.0732104
2016.Ag.Shamrock.150.2	2016_Ag	2016	Shamrock	23	150	Ag	Agrii	8.32	1.96301	0.656083	-0.0536436	-0.0117633	-0.0700358	-0.0117633
2016.Ag.Shamrock.150.3	2016_Ag	2016	Shamrock	23	150	Ag	Agrii	8.31	2.07957	0.646083	0.0629195	0.104161	0.712772	0.104161
2016.Ag.Shamrock.250.1	2016_Ag	2016	Shamrock	23	250	Ag	Agrii	8.23	2.21055	-0.50125	-0.125432	-0.157429	-1.07046	-0.157429
2016.Ag.Shamrock.250.2	2016_Ag	2016	Shamrock	23	250	Ag	Agrii	8.72	2.19344	-0.01125	-0.142543	-0.143261	-0.967743	-0.143261
2016.Ag.Shamrock.250.3	2016_Ag	2016	Shamrock	23	250	Ag	Agrii	9.26	2.27557	0.52875	-0.0604104	-0.0266583	-0.172463	-0.0266583
2016.Ag.Skyfall.150.1	2016_Ag	2016	Skyfall	3	150	Ag	Agrii	7.64	2.07276	-0.0239167	0.0561102	0.0545835	0.368312	0.0545835
2016.Ag.Skyfall.150.2	2016_Ag	2016	Skyfall	3	150	Ag	Agrii	8.95	1.9241	1.28608	-0.0925521	-0.0104565	-0.0521711	-0.0104565
2016.Ag.Skyfall.150.3	2016_Ag	2016	Skyfall	3	150	Ag	Agrii	8.21	1.91893	0.546083	-0.097717	-0.0628585	-0.416709	-0.0628585
2016.Ag.Skyfall.250.1	2016_Ag	2016	Skyfall	3	250	Ag	Agrii	8.94	2.37515	0.20875	0.039174	0.0524993	0.357574	0.0524993
2016.Ag.Skyfall.250.2	2016_Ag	2016	Skyfall	3	250	Ag	Agrii	8.85	2.16798	0.11875	-0.167997	-0.160417	-1.08174	-0.160417
2016.Ag.Skyfall.250.3	2016_Ag	2016	Skyfall	3	250	Ag	Agrii	10.24	2.29697	1.50875	-0.0390071	0.0573021	0.408663	0.0573021
2016.Ag.Soissons.150.1	2016_Ag	2016	Soissons	18	150	Ag	Agrii	6.76	2.06809	-0.903917	0.0514442	-0.00625617	-0.0552228	-0.00625617
2016.Ag.Soissons.150.2	2016_Ag	2016	Soissons	18	150	Ag	Agrii	6.99	2.01119	-0.673917	-0.00546274	-0.0484814	-0.33711	-0.0484814
2016.Ag.Soissons.150.3	2016_Ag	2016	Soissons	18	150	Ag	Agrii	9.06	1.9987	1.39608	-0.0179537	0.0711636	0.500666	0.0711636
2016.Ag.Soissons.250.1	2016_Ag	2016	Soissons	18	250	Ag	Agrii	8.5	2.31046	-0.23125	-0.0255174	-0.0402789	-0.27536	-0.0402789
2016.Ag.Soissons.250.2	2016_Ag	2016	Soissons	18	250	Ag	Agrii	9.95	2.0854	1.21875	-0.250583	-0.172785	-1.1495	-0.172785
2016.Ag.Soissons.250.3	2016_Ag	2016	Soissons	18	250	Ag	Agrii	8.53	2.32233	-0.20125	-0.0136495	-0.0264961	-0.181841	-0.0264961
2016.Ag.Solstice.150.1	2016_Ag	2016	Solstice	6	150	Ag	Agrii	5.87	2.06878	-1.79392	0.0521342	-0.0623782	-0.447038	-0.0623782
2016.Ag.Solstice.150.2	2016_Ag	2016	Solstice	6	150	Ag	Agrii	7.25	2.14035	-0.413917	0.123697	0.0972752	0.651055	0.0972752
2016.Ag.Solstice.150.3	2016_Ag	2016	Solstice	6	150	Ag	Agrii	7.59	2.09837	-0.0739167	0.0817161	0.0769977	0.518979	0.0769977
2016.Ag.Solstice.250.1	2016_Ag	2016	Solstice	6	250	Ag	Agrii	6.81	2.40157	-1.92125	0.0655877	-0.0570529	-0.412898	-0.0570529
2016.Ag.Solstice.250.2	2016_Ag	2016	Solstice	6	250	Ag	Agrii	8.8	2.30295	0.06875	-0.0330238	-0.0286353	-0.192415	-0.0286353
2016.Ag.Solstice.250.3	2016_Ag	2016	Solstice	6	250	Ag	Agrii	9.04	2.41068	0.30875	0.0747067	0.0944153	0.642107	0.0944153
2016.Ag.Tobak.150.1	2016_Ag	2016	Tobak	32	150	Ag	Agrii	7.31	2.11377	-0.353917	0.0971213	0.0745295	0.498292	0.0745295
2016.Ag.Tobak.150.2	2016_Ag	2016	Tobak	32	150	Ag	Agrii	7.95	2.18174	0.286083	0.165094	0.183356	1.24248	0.183356
2016.Ag.Tobak.150.3	2016_Ag	2016	Tobak	32	150	Ag	Agrii	7.68	2.05787	0.0160833	0.0412161	0.0422427	0.285536	0.0422427
2016.Ag.Tobak.250.1	2016_Ag	2016	Tobak	32	250	Ag	Agrii	9.32	2.44792	0.58875	0.111942	0.149524	1.01833	0.149524
2016.Ag.Tobak.250.2	2016_Ag	2016	Tobak	32	250	Ag	Agrii	9.16	2.48717	0.42875	0.151188	0.178557	1.21212	0.178557
2016.Ag.Tobak.250.3	2016_Ag	2016	Tobak	32	250	Ag	Agrii	9.21	2.57462	0.47875	0.238644	0.269204	1.82506	0.269204
2016.Ag.Xi19.150.1	2016_Ag	2016	Xi19	19	150	Ag	Agrii	7.25	2.18806	-0.413917	0.171409	0.144988	0.973302	0.144988
2016.Ag.Xi19.150.2	2016_Ag	2016	Xi19	19	150	Ag	Agrii	6.88	2.08847	-0.783917	0.0718259	0.0217855	0.135891	0.0217855
2016.Ag.Xi19.150.3	2016_Ag	2016	Xi19	19	150	Ag	Agrii	6.52	2.08603	-1.14392	0.0693858	-0.00363473	-0.0409611	-0.00363473
2016.Ag.Xi19.250.1	2016_Ag	2016	Xi19	19	250	Ag	Agrii	7.99	2.29461	-0.74125	-0.0413716	-0.0886884	-0.609633	-0.0886884
2016.Ag.Xi19.250.2	2016_Ag	2016	Xi19	19	250	Ag	Agrii	8.58	2.35106	-0.15125	0.0150856	0.00543071	0.0345088	0.00543071
2016.Ag.Xi19.250.3	2016_Ag	2016	Xi19	19	250	Ag	Agrii	9.34	2.35334	0.60875	0.0173619	0.0562207	0.388446	0.0562207
2016.Kw.Apache .150.1	2016_Kw	2016	Apache	33	150	Kw	KWS	10.5177	1.93476	-0.293877	-0.0845821	-0.107878	-0.627822	-0.107878
2016.Kw.Apache .150.2	2016_Kw	2016	Apache	33	150	Kw	KWS	10.8312	2.0743	0.0196587	0.054957	0.0565154	0.357664	0.0565154
2016.Kw.Apache .150.3	2016_Kw	2016	Apache	33	150	Kw	KWS	10.9167	2.21299	0.105168	0.193653	0.20199	1.27084	0.20199
2016.Kw.Apache .250.1	2016_Kw	2016	Apache	33	250	Kw	KWS	10.6175	2.34124	-0.401627	0.0478264	0.0159887	0.188386	0.0159887
2016.Kw.Apache .250.2	2016_Kw	2016	Apache	33	250	Kw	KWS	10.4607	2.31439	-0.558394	0.0209706	-0.0232944	-0.0295756	-0.0232944
2016.Kw.Apache .250.3	2016_Kw	2016	Apache	33	250	Kw	KWS	10.7742	2.21786	-0.244859	-0.0755527	-0.0949632	-0.555622	-0.0949632
2016.Kw.Arlequin.150.1	2016_Kw	2016	Arlequin	34	150	Kw	KWS	11.1305	1.83404	0.318943	-0.185298	-0.160015	-1.09289	-0.160015
2016.Kw.Arlequin.150.2	2016_Kw	2016	Arlequin	34	150	Kw	KWS	11.387	1.8735	0.575472	-0.14584	-0.100222	-0.764967	-0.100222
2016.Kw.Arlequin.150.3	2016_Kw	2016	Arlequin	34	150	Kw	KWS	11.3728	2.01399	0.56122	-0.00535557	0.0391334	0.13039	0.0391334
2016.Kw.Arlequin.250.1	2016_Kw	2016	Arlequin	34	250	Kw	KWS	10.7493	2.09457	-0.269758	-0.198848	-0.220233	-1.3524	-0.220233
2016.Kw.Arlequin.250.2	2016_Kw	2016	Arlequin	34	250	Kw	KWS	11.0022	2.00901	-0.0168332	-0.284408	-0.285742	-1.82603	-0.285742
2016.Kw.Arlequin.250.3	2016_Kw	2016	Arlequin	34	250	Kw	KWS	11.3158	2.0126	0.296702	-0.280818	-0.257298	-1.71105	-0.257298
2016.Kw.Avalon.150.1	2016_Kw	2016	Avalon	20	150	Kw	KWS	9.77762	1.97754	-1.03394	-0.0417985	-0.123761	-0.571036	-0.123761
2016.Kw.Avalon.150.2	2016_Kw	2016	Avalon	20	150	Kw	KWS	9.7481	2.19409	-1.06346	0.17475	0.0904471	0.806884	0.0904471
2016.Kw.Avalon.150.3	2016_Kw	2016	Avalon	20	150	Kw	KWS	10.2897	2.25733	-0.521903	0.237993	0.196621	1.37075	0.196621
2016.Kw.Avalon.250.1	2016_Kw	2016	Avalon	20	250	Kw	KWS	9.60658	2.31657	-1.4125	0.0231589	-0.0888124	-0.266188	-0.0888124
2016.Kw.Avalon.250.2	2016_Kw	2016	Avalon	20	250	Kw	KWS	10.4749	2.30033	-0.544143	0.00691326	-0.036222	-0.115404	-0.036222
2016.Kw.Avalon.250.3	2016_Kw	2016	Avalon	20	250	Kw	KWS	10.0759	2.39378	-0.943188	0.100361	0.0255928	0.365858	0.0255928
2016.Kw.Cadenza.150.1	2016_Kw	2016	Cadenza	21	150	Kw	KWS	11.1448	1.85013	0.333194	-0.169209	-0.142796	-0.985693	-0.142796
2016.Kw.Cadenza.150.2	2016_Kw	2016	Cadenza	21	150	Kw	KWS	11.0735	1.97791	0.261936	-0.041427	-0.0206629	-0.1884	-0.0206629
2016.Kw.Cadenza.150.3	2016_Kw	2016	Cadenza	21	150	Kw	KWS	11.9143	2.19368	1.10278	0.174336	0.261756	1.43989	0.261756
2016.Kw.Cadenza.250.1	2016_Kw	2016	Cadenza	21	250	Kw	KWS	11.6068	2.40867	0.5877	0.115254	0.161842	0.910437	0.161842
2016.Kw.Cadenza.250.2	2016_Kw	2016	Cadenza	21	250	Kw	KWS	12.2725	2.45089	1.25343	0.157474	0.256835	1.37612	0.256835
2016.Kw.Cadenza.250.3	2016_Kw	2016	Cadenza	21	250	Kw	KWS	11.7433	2.40349	0.724251	0.110071	0.167483	0.917316	0.167483
2016.Kw.Cordiale.150.1	2016_Kw	2016	Cordiale	10	150	Kw	KWS	11.159	1.77054	0.347446	-0.248802	-0.22126	-1.49116	-0.22126
2016.Kw.Cordiale.150.2	2016_Kw	2016	Cordiale	10	150	Kw	KWS	11.3585	1.99658	0.546968	-0.0227576	0.0206016	0.0147803	0.0206016
2016.Kw.Cordiale.150.3	2016_Kw	2016	Cordiale	10	150	Kw	KWS	11.5011	1.92517	0.689484	-0.0941746	-0.0395179	-0.400691	-0.0395179
2016.Kw.Cordiale.250.1	2016_Kw	2016	Cordiale	10	250	Kw	KWS	11.5866	2.31045	0.567483	0.0170338	0.0620192	0.275589	0.0620192
2016.Kw.Cordiale.250.2	2016_Kw	2016	Cordiale	10	250	Kw	KWS	11.7433	2.12187	0.724251	-0.17154	-0.114128	-0.88587	-0.114128
2016.Kw.Cordiale.250.3	2016_Kw	2016	Cordiale	10	250	Kw	KWS	11.7718	2.2925	0.752754	-0.000911613	0.0587606	0.215047	0.0587606
2016.Kw.Crusoe.150.1	2016_Kw	2016	Crusoe	4	150	Kw	KWS	10.9025	1.76658	0.0909167	-0.252762	-0.245555	-1.59178	-0.245555
2016.Kw.Crusoe.150.2	2016_Kw	2016	Crusoe	4	150	Kw	KWS	10.8882	2.04685	0.0766651	0.0275121	0.0335895	0.198659	0.0335895
2016.Kw.Crusoe.150.3	2016_Kw	2016	Crusoe	4	150	Kw	KWS	11.4793	2.13968	0.667768	0.120335	0.17327	0.966462	0.17327
2016.Kw.Crusoe.250.1	2016_Kw	2016	Crusoe	4	250	Kw	KWS	11.6436	2.55503	0.624489	0.261619	0.311123	1.85842	0.311123
2016.Kw.Crusoe.250.2	2016_Kw	2016	Crusoe	4	250	Kw	KWS	11.3443	2.3601	0.325206	0.0666836	0.0924633	0.522409	0.0924633
2016.Kw.Crusoe.250.3	2016_Kw	2016	Crusoe	4	250	Kw	KWS	11.5296	2.39828	0.510476	0.104866	0.145332	0.821259	0.145332
2016.Kw.Dacanto.150.1	2016_Kw	2016	Dacanto	37	150	Kw	KWS	11.1875	1.84955	0.375949	-0.169795	-0.139993	-0.976899	-0.139993
2016.Kw.Dacanto.150.2	2016_Kw	2016	Dacanto	37	150	Kw	KWS	10.5319	1.89243	-0.279625	-0.126914	-0.149081	-0.894698	-0.149081
2016.Kw.Dacanto.150.3	2016_Kw	2016	Dacanto	37	150	Kw	KWS	11.1448	2.13995	0.333194	0.120604	0.147017	0.870012	0.147017
2016.Kw.Dacanto.250.1	2016_Kw	2016	Dacanto	37	250	Kw	KWS	11.3585	2.26965	0.339457	-0.0237595	0.00314991	-0.0525258	0.00314991
2016.Kw.Dacanto.250.2	2016_Kw	2016	Dacanto	37	250	Kw	KWS	10.9595	2.08203	-0.059588	-0.211386	-0.216109	-1.37101	-0.216109
2016.Kw.Dacanto.250.3	2016_Kw	2016	Dacanto	37	250	Kw	KWS	10.6602	2.03774	-0.358872	-0.255674	-0.284122	-1.74241	-0.284122
2016.Kw.Dickens.150.1	2016_Kw	2016	Dickens	2	150	Kw	KWS	11.4298	1.73575	0.618226	-0.283587	-0.234579	-1.63443	-0.234579
2016.Kw.Dickens.150.2	2016_Kw	2016	Dickens	2	150	Kw	KWS	11.4583	1.87409	0.64673	-0.145256	-0.0939888	-0.740318	-0.0939888
2016.Kw.Dickens.150.3	2016_Kw	2016	Dickens	2	150	Kw	KWS	12.1851	1.94198	1.37356	-0.0773647	0.0315201	-0.092323	0.0315201
2016.Kw.Dickens.250.1	2016_Kw	2016	Dickens	2	250	Kw	KWS	12.1424	2.15314	1.1233	-0.14027	-0.0512238	-0.568546	-0.0512238
2016.Kw.Dickens.250.2	2016_Kw	2016	Dickens	2	250	Kw	KWS	12.3735	2.02514	1.35438	-0.268278	-0.160914	-1.32039	-0.160914
2016.Kw.Dickens.250.3	2016_Kw	2016	Dickens	2	250	Kw	KWS	12.1709	2.16172	1.1518	-0.131698	-0.0403928	-0.505298	-0.0403928
2016.Kw.Einstein.150.1	2016_Kw	2016	Einstein	8	150	Kw	KWS	11.3257	1.80072	0.514172	-0.218618	-0.177858	-1.24896	-0.177858
2016.Kw.Einstein.150.2	2016_Kw	2016	Einstein	8	150	Kw	KWS	11.0878	1.89882	0.276188	-0.120519	-0.0986247	-0.69065	-0.0986247
2016.Kw.Einstein.150.3	2016_Kw	2016	Einstein	8	150	Kw	KWS	11.8366	1.89666	1.025	-0.122679	-0.0414253	-0.484754	-0.0414253
2016.Kw.Einstein.250.1	2016_Kw	2016	Einstein	8	250	Kw	KWS	11.7433	2.13412	0.724251	-0.15929	-0.101878	-0.807433	-0.101878
2016.Kw.Einstein.250.2	2016_Kw	2016	Einstein	8	250	Kw	KWS	11.6721	2.06381	0.652993	-0.229608	-0.177844	-1.27859	-0.177844
2016.Kw.Einstein.250.3	2016_Kw	2016	Einstein	8	250	Kw	KWS	11.7718	2.10913	0.752754	-0.184281	-0.124609	-0.959085	-0.124609
2016.Kw.Gallant.150.1	2016_Kw	2016	Gallant	5	150	Kw	KWS	11.7822	1.5942	0.970614	-0.425137	-0.348194	-2.43738	-0.348194
2016.Kw.Gallant.150.2	2016_Kw	2016	Gallant	5	150	Kw	KWS	12.4559	1.91605	1.64434	-0.103293	0.0270567	-0.17889	0.0270567
2016.Kw.Gallant.150.3	2016_Kw	2016	Gallant	5	150	Kw	KWS	12.5129	1.97207	1.70135	-0.0472732	0.0875959	0.196541	0.0875959
2016.Kw.Gallant.250.1	2016_Kw	2016	Gallant	5	250	Kw	KWS	12.2421	2.30567	1.22306	0.0122531	0.109207	0.437346	0.109207
2016.Kw.Gallant.250.2	2016_Kw	2016	Gallant	5	250	Kw	KWS	11.9429	2.14906	0.923773	-0.144355	-0.071126	-0.653254	-0.071126
2016.Kw.Gallant.250.3	2016_Kw	2016	Gallant	5	250	Kw	KWS	12.1566	2.2772	1.13755	-0.0162192	0.0739563	0.229943	0.0739563
2016.Kw.Genius.150.1	2016_Kw	2016	Genius	36	150	Kw	KWS	10.6887	2.05178	-0.122857	0.0324399	0.0227008	0.171665	0.0227008
2016.Kw.Genius.150.2	2016_Kw	2016	Genius	36	150	Kw	KWS	10.931	2.21167	0.11942	0.192331	0.201798	1.26656	0.201798
2016.Kw.Genius.150.3	2016_Kw	2016	Genius	36	150	Kw	KWS	10.6745	2.30079	-0.137109	0.281447	0.270578	1.7619	0.270578
2016.Kw.Genius.250.1	2016_Kw	2016	Genius	36	250	Kw	KWS	10.6067	2.52148	-0.412398	0.228066	0.195375	1.33932	0.195375
2016.Kw.Genius.250.2	2016_Kw	2016	Genius	36	250	Kw	KWS	10.5747	2.37806	-0.444382	0.0846438	0.0494168	0.411586	0.0494168
2016.Kw.Genius.250.3	2016_Kw	2016	Genius	36	250	Kw	KWS	10.8312	2.35726	-0.187853	0.0638412	0.0489498	0.353659	0.0489498
2016.Kw.Granary.150.1	2016_Kw	2016	Granary	14	150	Kw	KWS	11.045	1.76136	0.233433	-0.25798	-0.239475	-1.58338	-0.239475
2016.Kw.Granary.150.2	2016_Kw	2016	Granary	14	150	Kw	KWS	11.5011	2.15552	0.689484	0.136181	0.190838	1.0743	0.190838
2016.Kw.Granary.150.3	2016_Kw	2016	Granary	14	150	Kw	KWS	11.8146	2.18455	1.00302	0.165211	0.244723	1.35219	0.244723
2016.Kw.Granary.250.1	2016_Kw	2016	Granary	14	250	Kw	KWS	11.7758	2.52033	0.756731	0.226918	0.286906	1.67503	0.286906
2016.Kw.Granary.250.2	2016_Kw	2016	Granary	14	250	Kw	KWS	11.3015	2.42876	0.282451	0.135345	0.157735	0.949509	0.157735
2016.Kw.Granary.250.3	2016_Kw	2016	Granary	14	250	Kw	KWS	11.6578	2.40914	0.638741	0.115728	0.166362	0.928448	0.166362
2016.Kw.Hereward.150.1	2016_Kw	2016	Hereward	17	150	Kw	KWS	9.19229	2.08348	-1.61928	0.0641387	-0.0642244	-0.0644661	-0.0642244
2016.Kw.Hereward.150.2	2016_Kw	2016	Hereward	17	150	Kw	KWS	9.50583	2.26794	-1.30574	0.248602	0.145093	1.20867	0.145093
2016.Kw.Hereward.150.3	2016_Kw	2016	Hereward	17	150	Kw	KWS	9.39181	2.33869	-1.41975	0.31935	0.206804	1.62823	0.206804
2016.Kw.Hereward.250.1	2016_Kw	2016	Hereward	17	250	Kw	KWS	9.79086	2.41542	-1.22822	0.122007	0.0246439	0.420822	0.0246439
2016.Kw.Hereward.250.2	2016_Kw	2016	Hereward	17	250	Kw	KWS	9.2493	2.29938	-1.76978	0.00596686	-0.134327	-0.48111	-0.134327
2016.Kw.Hereward.250.3	2016_Kw	2016	Hereward	17	250	Kw	KWS	9.6911	2.44076	-1.32798	0.147346	0.0420741	0.553793	0.0420741
2016.Kw.Hybery.150.1	2016_Kw	2016	Hybery	30	150	Kw	KWS	11.6957	1.71479	0.884087	-0.30455	-0.234467	-1.69065	-0.234467
2016.Kw.Hybery.150.2	2016_Kw	2016	Hybery	30	150	Kw	KWS	11.0735	1.82196	0.261936	-0.197385	-0.176621	-1.18702	-0.176621
2016.Kw.Hybery.150.3	2016_Kw	2016	Hybery	30	150	Kw	KWS	11.6668	1.9244	0.855244	-0.0949411	-0.0271443	-0.356959	-0.0271443
2016.Kw.Hybery.250.1	2016_Kw	2016	Hybery	30	250	Kw	KWS	11.3814	2.19032	0.362326	-0.103093	-0.0743705	-0.553795	-0.0743705
2016.Kw.Hybery.250.2	2016_Kw	2016	Hybery	30	250	Kw	KWS	12.0426	2.02938	1.02353	-0.264031	-0.182893	-1.39028	-0.182893
2016.Kw.Hybery.250.3	2016_Kw	2016	Hybery	30	250	Kw	KWS	10.9737	2.20227	-0.0453364	-0.0911413	-0.0947352	-0.596891	-0.0947352
2016.Kw.Hystar.150.1	2016_Kw	2016	Hystar	31	150	Kw	KWS	11.2873	1.99348	0.47571	-0.0258604	0.0118501	-0.0259964	0.0118501
2016.Kw.Hystar.150.2	2016_Kw	2016	Hystar	31	150	Kw	KWS	11.33	1.95165	0.518465	-0.0676933	-0.0265936	-0.281311	-0.0265936
2016.Kw.Hystar.150.3	2016_Kw	2016	Hystar	31	150	Kw	KWS	11.6578	2.08724	0.846252	0.0679014	0.134985	0.6831	0.134985
2016.Kw.Hystar.250.1	2016_Kw	2016	Hystar	31	250	Kw	KWS	11.8146	2.23256	0.795509	-0.0608514	0.0022101	-0.156207	0.0022101
2016.Kw.Hystar.250.2	2016_Kw	2016	Hystar	31	250	Kw	KWS	11.3585	2.19043	0.339457	-0.102982	-0.0760722	-0.559794	-0.0760722
2016.Kw.Hystar.250.3	2016_Kw	2016	Hystar	31	250	Kw	KWS	11.3728	2.22904	0.353709	-0.0643743	-0.0363352	-0.308405	-0.0363352
2016.Kw.JB Diego.150.1	2016_Kw	2016	JB Diego	1	150	Kw	KWS	11.4583	1.7985	0.64673	-0.220841	-0.169574	-1.2243	-0.169574
2016.Kw.JB Diego.150.2	2016_Kw	2016	JB Diego	1	150	Kw	KWS	11.5438	1.95259	0.732239	-0.0667514	-0.00870544	-0.212551	-0.00870544
2016.Kw.JB Diego.150.3	2016_Kw	2016	JB Diego	1	150	Kw	KWS	11.8431	2.07292	1.03152	0.0535764	0.135347	0.645741	0.135347
2016.Kw.JB Diego.250.1	2016_Kw	2016	JB Diego	1	250	Kw	KWS	11.3443	2.07297	0.325206	-0.220442	-0.194662	-1.31609	-0.194662
2016.Kw.JB Diego.250.2	2016_Kw	2016	JB Diego	1	250	Kw	KWS	11.6578	2.09893	0.638741	-0.194488	-0.143854	-1.0579	-0.143854
2016.Kw.JB Diego.250.3	2016_Kw	2016	JB Diego	1	250	Kw	KWS	11.8573	2.18726	0.838264	-0.106157	-0.0397068	-0.433761	-0.0397068
2016.Kw.KWS Cashel.150.1	2016_Kw	2016	KWS Cashel	9	150	Kw	KWS	9.84786	2.11429	-0.963703	0.0949483	0.0185538	0.325179	0.0185538
2016.Kw.KWS Cashel.150.2	2016_Kw	2016	KWS Cashel	9	150	Kw	KWS	9.79086	2.14367	-1.02071	0.124332	0.0434189	0.496601	0.0434189
2016.Kw.KWS Cashel.150.3	2016_Kw	2016	KWS Cashel	9	150	Kw	KWS	9.76235	2.28728	-1.04921	0.267935	0.184762	1.40774	0.184762
2016.Kw.KWS Cashel.250.1	2016_Kw	2016	KWS Cashel	9	250	Kw	KWS	9.26355	2.44034	-1.75553	0.146931	0.00776637	0.425677	0.00776637
2016.Kw.KWS Cashel.250.2	2016_Kw	2016	KWS Cashel	9	250	Kw	KWS	10.4266	2.39329	-0.592497	0.0998728	0.0529045	0.465637	0.0529045
2016.Kw.KWS Cashel.250.3	2016_Kw	2016	KWS Cashel	9	250	Kw	KWS	10.0189	2.5423	-1.00019	0.248888	0.169601	1.30017	0.169601
2016.Kw.KWS Lili.150.1	2016_Kw	2016	KWS Lili	11	150	Kw	KWS	11.7291	1.63849	0.91751	-0.380853	-0.30812	-2.16941	-0.30812
2016.Kw.KWS Lili.150.2	2016_Kw	2016	KWS Lili	11	150	Kw	KWS	11.9429	1.94197	1.13128	-0.0773753	0.0123037	-0.163484	0.0123037
2016.Kw.KWS Lili.150.3	2016_Kw	2016	KWS Lili	11	150	Kw	KWS	12.6763	1.9686	1.86473	-0.0507379	0.097083	0.222299	0.097083
2016.Kw.KWS Lili.250.1	2016_Kw	2016	KWS Lili	11	250	Kw	KWS	12.0141	2.15885	0.995031	-0.134569	-0.0556907	-0.56968	-0.0556907
2016.Kw.KWS Lili.250.2	2016_Kw	2016	KWS Lili	11	250	Kw	KWS	12.4987	2.23437	1.47959	-0.0590428	0.0582468	0.0561058	0.0582468
2016.Kw.KWS Lili.250.3	2016_Kw	2016	KWS Lili	11	250	Kw	KWS	12.9405	2.26845	1.92139	-0.0249683	0.127344	0.403928	0.127344
2016.Kw.KWS Siskin.150.1	2016_Kw	2016	KWS Siskin	16	150	Kw	KWS	11.0593	1.92777	0.247684	-0.0915714	-0.071937	-0.513662	-0.071937
2016.Kw.KWS Siskin.150.2	2016_Kw	2016	KWS Siskin	16	150	Kw	KWS	11.8003	1.95723	0.988768	-0.0621098	0.0162717	-0.107556	0.0162717
2016.Kw.KWS Siskin.150.3	2016_Kw	2016	KWS Siskin	16	150	Kw	KWS	11.6863	2.04444	0.874755	0.0250985	0.094442	0.417393	0.094442
2016.Kw.KWS Siskin.250.1	2016_Kw	2016	KWS Siskin	16	250	Kw	KWS	12.0854	2.2458	1.06629	-0.0476103	0.0369165	0.00803335	0.0369165
2016.Kw.KWS Siskin.250.2	2016_Kw	2016	KWS Siskin	16	250	Kw	KWS	11.8431	2.30454	0.824012	0.0111236	0.0764445	0.31302	0.0764445
2016.Kw.KWS Siskin.250.3	2016_Kw	2016	KWS Siskin	16	250	Kw	KWS	12.0854	2.32743	1.06629	0.0340107	0.118537	0.530661	0.118537
2016.Kw.KWS Trinity.150.1	2016_Kw	2016	KWS Trinity	7	150	Kw	KWS	10.9457	1.8017	0.134181	-0.217639	-0.207003	-1.3542	-0.207003
2016.Kw.KWS Trinity.150.2	2016_Kw	2016	KWS Trinity	7	150	Kw	KWS	11.3015	1.90326	0.489962	-0.116081	-0.0772407	-0.599506	-0.0772407
2016.Kw.KWS Trinity.150.3	2016_Kw	2016	KWS Trinity	7	150	Kw	KWS	11.8716	2.11112	1.06003	0.091782	0.175812	0.898739	0.175812
2016.Kw.KWS Trinity.250.1	2016_Kw	2016	KWS Trinity	7	250	Kw	KWS	11.6721	2.27694	0.652993	-0.016473	0.035291	0.0861329	0.035291
2016.Kw.KWS Trinity.250.2	2016_Kw	2016	KWS Trinity	7	250	Kw	KWS	11.7101	2.33105	0.690997	0.0376347	0.0924113	0.443742	0.0924113
2016.Kw.KWS Trinity.250.3	2016_Kw	2016	KWS Trinity	7	250	Kw	KWS	11.33	2.36181	0.310954	0.0683913	0.0930412	0.529162	0.0930412
2016.Kw.KWS Willow.150.1	2016_Kw	2016	KWS Willow	15	150	Kw	KWS	10.8882	1.91235	0.0766651	-0.106992	-0.100914	-0.662584	-0.100914
2016.Kw.KWS Willow.150.2	2016_Kw	2016	KWS Willow	15	150	Kw	KWS	10.988	2.19114	0.176426	0.171797	0.185782	1.1518	0.185782
2016.Kw.KWS Willow.150.3	2016_Kw	2016	KWS Willow	15	150	Kw	KWS	11.7291	2.17167	0.91751	0.152333	0.225066	1.24463	0.225066
2016.Kw.KWS Willow.250.1	2016_Kw	2016	KWS Willow	15	250	Kw	KWS	11.2018	2.34808	0.182689	0.0546669	0.0691491	0.403646	0.0691491
2016.Kw.KWS Willow.250.2	2016_Kw	2016	KWS Willow	15	250	Kw	KWS	11.4013	2.31261	0.382212	0.0191956	0.0494943	0.235066	0.0494943
2016.Kw.KWS Willow.250.3	2016_Kw	2016	KWS Willow	15	250	Kw	KWS	11.6293	2.45825	0.610238	0.164834	0.213208	1.23451	0.213208
2016.Kw.Paragon Rht2.150.1	2016_Kw	2016	Paragon RhtD1b	40	150	Kw	KWS	8.96426	2.07473	-1.8473	0.0553913	-0.0910479	-0.187388	-0.0910479
2016.Kw.Paragon Rht2.150.2	2016_Kw	2016	Paragon RhtD1b	40	150	Kw	KWS	9.60559	2.05618	-1.20598	0.0368351	-0.0587651	-0.118018	-0.0587651
2016.Kw.Paragon Rht2.150.3	2016_Kw	2016	Paragon RhtD1b	40	150	Kw	KWS	9.63409	2.30781	-1.17748	0.288472	0.195131	1.5016	0.195131
2016.Kw.Paragon Rht2.250.1	2016_Kw	2016	Paragon Rht2	40	250	Kw	KWS	9.5613	2.39386	-1.45777	0.100449	-0.0151109	0.215427	-0.0151109
2016.Kw.Paragon Rht2.250.2	2016_Kw	2016	Paragon Rht2	40	250	Kw	KWS	10.0046	2.41418	-1.01445	0.120766	0.0403495	0.475606	0.0403495
2016.Kw.Paragon Rht2.250.3	2016_Kw	2016	Paragon Rht2	40	250	Kw	KWS	9.76235	2.25095	-1.25672	-0.0424594	-0.142082	-0.640639	-0.142082
2016.Kw.Malacca.150.1	2016_Kw	2016	Malacca	22	150	Kw	KWS	10.2042	1.93435	-0.607412	-0.0849932	-0.133144	-0.722457	-0.133144
2016.Kw.Malacca.150.2	2016_Kw	2016	Malacca	22	150	Kw	KWS	10.6602	1.97364	-0.151361	-0.0456966	-0.0576952	-0.337015	-0.0576952
2016.Kw.Malacca.150.3	2016_Kw	2016	Malacca	22	150	Kw	KWS	10.7172	2.25374	-0.0943542	0.234399	0.22692	1.4732	0.22692
2016.Kw.Malacca.250.1	2016_Kw	2016	Malacca	22	250	Kw	KWS	10.6489	2.32252	-0.370141	0.0291054	-0.000236309	0.0777528	-0.000236309
2016.Kw.Malacca.250.2	2016_Kw	2016	Malacca	22	250	Kw	KWS	10.5747	2.30106	-0.444382	0.00764403	-0.0275829	-0.0814517	-0.0275829
2016.Kw.Malacca.250.3	2016_Kw	2016	Malacca	22	250	Kw	KWS	10.5604	2.39775	-0.458633	0.104339	0.067982	0.533513	0.067982
2016.Kw.Memory.150.1	2016_Kw	2016	Memory	26	150	Kw	KWS	10.9313	1.7792	0.119759	-0.240143	-0.230649	-1.50252	-0.230649
2016.Kw.Memory.150.2	2016_Kw	2016	Memory	26	150	Kw	KWS	11.0735	1.90834	0.261936	-0.110996	-0.0902323	-0.633861	-0.0902323
2016.Kw.Memory.150.3	2016_Kw	2016	Memory	26	150	Kw	KWS	11.3158	2.09639	0.504213	0.07705	0.11702	0.641313	0.11702
2016.Kw.Memory.250.1	2016_Kw	2016	Memory	26	250	Kw	KWS	11.102	2.17302	0.0829281	-0.120391	-0.113817	-0.746541	-0.113817
2016.Kw.Memory.250.2	2016_Kw	2016	Memory	26	250	Kw	KWS	11.3495	2.1429	0.330465	-0.150518	-0.124321	-0.866812	-0.124321
2016.Kw.Memory.250.3	2016_Kw	2016	Memory	26	250	Kw	KWS	10.703	2.05109	-0.316117	-0.242325	-0.267384	-1.64439	-0.267384
2016.Kw.Mulika.150.1	2016_Kw	2016	Mulika	12	150	Kw	KWS	9.81936	1.95701	-0.992206	-0.0623295	-0.140984	-0.690251	-0.140984
2016.Kw.Mulika.150.2	2016_Kw	2016	Mulika	12	150	Kw	KWS	10.3182	2.20245	-0.493399	0.183109	0.143996	1.02769	0.143996
2016.Kw.Mulika.150.3	2016_Kw	2016	Mulika	12	150	Kw	KWS	11.0307	2.30576	0.219181	0.286416	0.303791	1.89827	0.303791
2016.Kw.Mulika.250.1	2016_Kw	2016	Mulika	12	250	Kw	KWS	10.8743	2.54588	-0.144766	0.252469	0.240993	1.57411	0.240993
2016.Kw.Mulika.250.2	2016_Kw	2016	Mulika	12	250	Kw	KWS	10.8027	2.48735	-0.216356	0.193934	0.176783	1.1783	0.176783
2016.Kw.Mulika.250.3	2016_Kw	2016	Mulika	12	250	Kw	KWS	10.5604	2.57244	-0.458633	0.27903	0.242674	1.65208	0.242674
2016.Kw.Mv Karizma.150.1	2016_Kw	2016	Mv Karizma	24	150	Kw	KWS	8.87875	2.27412	-1.93281	0.254779	0.101561	1.06422	0.101561
2016.Kw.Mv Karizma.150.2	2016_Kw	2016	Mv Karizma	24	150	Kw	KWS	9.00702	2.40282	-1.80455	0.383481	0.240432	1.92595	0.240432
2016.Kw.Mv Karizma.150.3	2016_Kw	2016	Mv Karizma	24	150	Kw	KWS	9.43457	2.43087	-1.377	0.411528	0.302371	2.231	0.302371
2016.Kw.Mv Karizma.250.1	2016_Kw	2016	Mv Karizma	24	250	Kw	KWS	8.75819	2.55641	-2.26089	0.262991	0.0837662	1.02053	0.0837662
2016.Kw.Mv Karizma.250.2	2016_Kw	2016	Mv Karizma	24	250	Kw	KWS	9.17804	2.43658	-1.84104	0.143167	-0.00277586	0.376486	-0.00277586
2016.Kw.Mv Karizma.250.3	2016_Kw	2016	Mv Karizma	24	250	Kw	KWS	8.8645	2.60901	-2.15458	0.315599	0.144802	1.38859	0.144802
2016.Kw.Mv Lucilla.150.1	2016_Kw	2016	Mv Lucilla	25	150	Kw	KWS	11.3207	1.89257	0.509134	-0.126772	-0.0864122	-0.662338	-0.0864122
2016.Kw.Mv Lucilla.150.2	2016_Kw	2016	Mv Lucilla	25	150	Kw	KWS	10.6912	2.07796	-0.120372	0.0586207	0.0490786	0.340033	0.0490786
2016.Kw.Mv Lucilla.150.3	2016_Kw	2016	Mv Lucilla	25	150	Kw	KWS	11.3673	2.10172	0.555751	0.0823741	0.126429	0.690527	0.126429
2016.Kw.Mv Lucilla.250.1	2016_Kw	2016	Mv Lucilla	25	250	Kw	KWS	10.9582	2.33406	-0.0608985	0.0406478	0.0358203	0.242402	0.0358203
2016.Kw.Mv Lucilla.250.2	2016_Kw	2016	Mv Lucilla	25	250	Kw	KWS	11.5226	2.31218	0.50352	0.0187686	0.0586835	0.267928	0.0586835
2016.Kw.Mv Lucilla.250.3	2016_Kw	2016	Mv Lucilla	25	250	Kw	KWS	10.8597	2.41911	-0.159349	0.125692	0.11306	0.75806	0.11306
2016.Kw.Nelson.150.1	2016_Kw	2016	Nelson	29	150	Kw	KWS	9.71994	2.10908	-1.09163	0.0897399	0.00320456	0.254292	0.00320456
2016.Kw.Nelson.150.2	2016_Kw	2016	Nelson	29	150	Kw	KWS	9.67684	2.20677	-1.13472	0.18743	0.0974781	0.867164	0.0974781
2016.Kw.Nelson.150.3	2016_Kw	2016	Nelson	29	150	Kw	KWS	10.0901	2.33537	-0.721425	0.316027	0.258839	1.81187	0.258839
2016.Kw.Nelson.250.1	2016_Kw	2016	Nelson	29	250	Kw	KWS	9.51008	2.44507	-1.50899	0.151651	0.0320307	0.528248	0.0320307
2016.Kw.Nelson.250.2	2016_Kw	2016	Nelson	29	250	Kw	KWS	10.5034	2.37625	-0.51564	0.0828404	0.0419647	0.379129	0.0419647
2016.Kw.Nelson.250.3	2016_Kw	2016	Nelson	29	250	Kw	KWS	10.0331	2.42988	-0.985943	0.136464	0.0583068	0.584485	0.0583068
2016.Kw.Paragon 1Bl/1RS.150.1	2016_Kw	2016	Paragon	13	150	Kw	KWS	9.32055	2.04182	-1.49101	0.0224758	-0.0957195	-0.293601	-0.0957195
2016.Kw.Paragon 1Bl/1RS.150.2	2016_Kw	2016	Paragon	13	150	Kw	KWS	9.66259	2.10013	-1.14897	0.0807899	-0.0102913	0.180157	-0.0102913
2016.Kw.Paragon 1Bl/1RS.150.3	2016_Kw	2016	Paragon	13	150	Kw	KWS	9.77661	2.32134	-1.03496	0.302001	0.219958	1.63005	0.219958
2016.Kw.Paragon 1Bl/1RS.250.1	2016_Kw	2016	Paragon	13	250	Kw	KWS	9.343	2.49811	-1.67608	0.204691	0.0718253	0.818839	0.0718253
2016.Kw.Paragon 1Bl/1RS.250.2	2016_Kw	2016	Paragon	13	250	Kw	KWS	9.6911	2.41367	-1.32798	0.120254	0.0149828	0.380325	0.0149828
2016.Kw.Paragon 1Bl/1RS.250.3	2016_Kw	2016	Paragon	13	250	Kw	KWS	9.47732	2.51458	-1.54176	0.221163	0.0989455	0.963727	0.0989455
2016.Kw.Paragon Stay green.150.1	2016_Kw	2016	Paragon Stay green	39	150	Kw	KWS	8.99277	1.98224	-1.8188	-0.0371016	-0.181281	-0.771266	-0.181281
2016.Kw.Paragon Stay green.150.2	2016_Kw	2016	Paragon Stay green	39	150	Kw	KWS	8.96426	2.15201	-1.8473	0.132666	-0.0137731	0.307411	-0.0137731
2016.Kw.Paragon Stay green.150.3	2016_Kw	2016	Paragon Stay green	39	150	Kw	KWS	9.47732	2.25207	-1.33424	0.232725	0.126957	1.09865	0.126957
2016.Kw.Paragon Stay green.250.1	2016_Kw	2016	Paragon Stay green	39	250	Kw	KWS	9.81936	2.39711	-1.19972	0.103697	0.00859362	0.311946	0.00859362
2016.Kw.Paragon Stay green.250.2	2016_Kw	2016	Paragon Stay green	39	250	Kw	KWS	9.39181	2.34569	-1.62727	0.0522712	-0.0767251	-0.142799	-0.0767251
2016.Kw.Paragon Stay green.250.3	2016_Kw	2016	Paragon Stay green	39	250	Kw	KWS	9.32486	2.22692	-1.69421	-0.0664944	-0.200798	-0.922913	-0.200798
2016.Kw.Potenzial.150.1	2016_Kw	2016	Potenzial	27	150	Kw	KWS	11.216	1.88469	0.404452	-0.134648	-0.102587	-0.743487	-0.102587
2016.Kw.Potenzial.150.2	2016_Kw	2016	Potenzial	27	150	Kw	KWS	11.1163	1.99317	0.304691	-0.0261676	-0.00201416	-0.0781467	-0.00201416
2016.Kw.Potenzial.150.3	2016_Kw	2016	Potenzial	27	150	Kw	KWS	11.2198	2.06206	0.408185	0.0427158	0.0750734	0.39329	0.0750734
2016.Kw.Potenzial.250.1	2016_Kw	2016	Potenzial	27	250	Kw	KWS	11.8003	2.24058	0.781257	-0.0528381	0.00909366	-0.109079	0.00909366
2016.Kw.Potenzial.250.2	2016_Kw	2016	Potenzial	27	250	Kw	KWS	11.5082	2.23027	0.489099	-0.0631431	-0.0243713	-0.260793	-0.0243713
2016.Kw.Potenzial.250.3	2016_Kw	2016	Potenzial	27	250	Kw	KWS	11.33	2.03239	0.310954	-0.261027	-0.236377	-1.58014	-0.236377
2016.Kw.Premio.150.1	2016_Kw	2016	Premio	35	150	Kw	KWS	10.7742	1.88917	-0.0373478	-0.130171	-0.133132	-0.844458	-0.133132
2016.Kw.Premio.150.2	2016_Kw	2016	Premio	35	150	Kw	KWS	10.9737	2.01397	0.162175	-0.00536961	0.00748629	0.0132056	0.00748629
2016.Kw.Premio.150.3	2016_Kw	2016	Premio	35	150	Kw	KWS	11.0878	2.19586	0.276188	0.176515	0.198409	1.21129	0.198409
2016.Kw.Premio.250.1	2016_Kw	2016	Premio	35	250	Kw	KWS	11.7006	2.25444	0.681496	-0.0389782	0.0150453	-0.0496063	0.0150453
2016.Kw.Premio.250.2	2016_Kw	2016	Premio	35	250	Kw	KWS	11.6293	2.14027	0.610238	-0.153141	-0.104766	-0.80151	-0.104766
2016.Kw.Premio.250.3	2016_Kw	2016	Premio	35	250	Kw	KWS	11.6293	2.10683	0.610238	-0.186583	-0.138209	-1.01565	-0.138209
2016.Kw.Rht2.150.1	2016_Kw	2016	Paragon 1Bl/1RS	38	150	Kw	KWS	9.6911	1.98976	-1.12047	-0.0295786	-0.1184	-0.518181	-0.1184
2016.Kw.Rht2.150.2	2016_Kw	2016	Paragon 1Bl/1RS	38	150	Kw	KWS	9.89062	2.03393	-0.920948	0.0145934	-0.0584119	-0.176796	-0.0584119
2016.Kw.Rht2.150.3	2016_Kw	2016	Paragon 1Bl/1RS	38	150	Kw	KWS	10.1329	2.33164	-0.67867	0.312301	0.258502	1.80055	0.258502
2016.Kw.Rht2.250.1	2016_Kw	2016	Paragon 1Bl/1RS	38	250	Kw	KWS	9.73287	2.44194	-1.28621	0.14853	0.0465702	0.573637	0.0465702
2016.Kw.Rht2.250.2	2016_Kw	2016	Paragon 1Bl/1RS	38	250	Kw	KWS	10.1044	2.47702	-0.914685	0.183607	0.111098	0.907255	0.111098
2016.Kw.Rumor.150.1	2016_Kw	2016	Rumor	28	150	Kw	KWS	11.4725	1.67174	0.660981	-0.347601	-0.295204	-2.03177	-0.295204
2016.Kw.Rumor.150.2	2016_Kw	2016	Rumor	28	150	Kw	KWS	11.4583	1.94952	0.64673	-0.0698199	-0.0185524	-0.257291	-0.0185524
2016.Kw.Rumor.150.3	2016_Kw	2016	Rumor	28	150	Kw	KWS	11.6008	1.98504	0.789246	-0.0343001	0.0282649	0.0119654	0.0282649
2016.Kw.Rumor.250.1	2016_Kw	2016	Rumor	28	250	Kw	KWS	11.6863	2.09691	0.667244	-0.196503	-0.14361	-1.06244	-0.14361
2016.Kw.Rumor.250.2	2016_Kw	2016	Rumor	28	250	Kw	KWS	11.6863	2.12277	0.667244	-0.170646	-0.117752	-0.89687	-0.117752
2016.Kw.Rumor.250.3	2016_Kw	2016	Rumor	28	250	Kw	KWS	11.8146	2.22635	0.795509	-0.0670599	-0.00399844	-0.195961	-0.00399844
2016.Kw.Shamrock.150.1	2016_Kw	2016	Shamrock	23	150	Kw	KWS	10.0474	1.92724	-0.76418	-0.0921043	-0.152682	-0.813991	-0.152682
2016.Kw.Shamrock.150.2	2016_Kw	2016	Shamrock	23	150	Kw	KWS	9.43457	1.94653	-1.377	-0.0728096	-0.181967	-0.870268	-0.181967
2016.Kw.Shamrock.150.3	2016_Kw	2016	Shamrock	23	150	Kw	KWS	10.6175	2.05836	-0.194116	0.0390152	0.0236273	0.192858	0.0236273
2016.Kw.Shamrock.250.1	2016_Kw	2016	Shamrock	23	250	Kw	KWS	10.3109	2.24133	-0.708202	-0.0520795	-0.10822	-0.541282	-0.10822
2016.Kw.Shamrock.250.2	2016_Kw	2016	Shamrock	23	250	Kw	KWS	10.8455	2.19967	-0.173601	-0.0937401	-0.107502	-0.651168	-0.107502
2016.Kw.Shamrock.250.3	2016_Kw	2016	Shamrock	23	250	Kw	KWS	10.5604	2.28174	-0.458633	-0.0116767	-0.0480334	-0.209346	-0.0480334
2016.Kw.Skyfall.150.1	2016_Kw	2016	Skyfall	3	150	Kw	KWS	10.5708	1.88477	-0.240773	-0.134572	-0.153659	-0.932333	-0.153659
2016.Kw.Skyfall.150.2	2016_Kw	2016	Skyfall	3	150	Kw	KWS	10.6032	2.03123	-0.208367	0.01189	-0.0046276	0.0149909	-0.0046276
2016.Kw.Skyfall.150.3	2016_Kw	2016	Skyfall	3	150	Kw	KWS	11.2445	2.06991	0.432955	0.050568	0.0848892	0.450837	0.0848892
2016.Kw.Skyfall.250.1	2016_Kw	2016	Skyfall	3	250	Kw	KWS	11.159	2.24633	0.139935	-0.0470864	-0.0359936	-0.260438	-0.0359936
2016.Kw.Skyfall.250.2	2016_Kw	2016	Skyfall	3	250	Kw	KWS	11.6524	2.37816	0.633312	0.084747	0.134951	0.72848	0.134951
2016.Kw.Skyfall.250.3	2016_Kw	2016	Skyfall	3	250	Kw	KWS	11.444	2.22281	0.424967	-0.0705996	-0.0369117	-0.327357	-0.0369117
2016.Kw.Soissons.150.1	2016_Kw	2016	Soissons	18	150	Kw	KWS	10.3182	1.80119	-0.493399	-0.21815	-0.257263	-1.54162	-0.257263
2016.Kw.Soissons.150.2	2016_Kw	2016	Soissons	18	150	Kw	KWS	10.4607	1.9411	-0.350883	-0.0782364	-0.106052	-0.603918	-0.106052
2016.Kw.Soissons.150.3	2016_Kw	2016	Soissons	18	150	Kw	KWS	10.9737	2.00512	0.162175	-0.014222	-0.0013661	-0.0434771	-0.0013661
2016.Kw.Soissons.250.1	2016_Kw	2016	Soissons	18	250	Kw	KWS	10.8455	2.22339	-0.173601	-0.0700247	-0.0837864	-0.499316	-0.0837864
2016.Kw.Soissons.250.2	2016_Kw	2016	Soissons	18	250	Kw	KWS	10.5177	2.09659	-0.501388	-0.196822	-0.236568	-1.4074	-0.236568
2016.Kw.Soissons.250.3	2016_Kw	2016	Soissons	18	250	Kw	KWS	10.8312	2.22339	-0.187853	-0.0700238	-0.0849152	-0.503492	-0.0849152
2016.Kw.Solstice.150.1	2016_Kw	2016	Solstice	6	150	Kw	KWS	10.1471	1.84878	-0.664419	-0.170558	-0.223228	-1.28707	-0.223228
2016.Kw.Solstice.150.2	2016_Kw	2016	Solstice	6	150	Kw	KWS	10.6887	2.06742	-0.122857	0.0480775	0.0383383	0.271795	0.0383383
2016.Kw.Solstice.150.3	2016_Kw	2016	Solstice	6	150	Kw	KWS	10.2327	2.11391	-0.578909	0.0945687	0.0486775	0.435661	0.0486775
2016.Kw.Solstice.250.1	2016_Kw	2016	Solstice	6	250	Kw	KWS	11.0433	2.31894	0.0242645	0.0255224	0.0274458	0.170542	0.0274458
2016.Kw.Solstice.250.2	2016_Kw	2016	Solstice	6	250	Kw	KWS	11.5082	2.21897	0.489099	-0.0744455	-0.0356737	-0.333163	-0.0356737
2016.Kw.Solstice.250.3	2016_Kw	2016	Solstice	6	250	Kw	KWS	10.9595	2.3218	-0.059588	0.0283816	0.0236579	0.164245	0.0236579
2016.Kw.Tobak.150.1	2016_Kw	2016	Tobak	32	150	Kw	KWS	11.3015	1.90519	0.489962	-0.114151	-0.0753104	-0.587146	-0.0753104
2016.Kw.Tobak.150.2	2016_Kw	2016	Tobak	32	150	Kw	KWS	11.4725	2.00825	0.660981	-0.011096	0.0413012	0.122906	0.0413012
2016.Kw.Tobak.150.3	2016_Kw	2016	Tobak	32	150	Kw	KWS	11.5866	2.17312	0.774994	0.15378	0.215215	1.21208	0.215215
2016.Kw.Tobak.250.1	2016_Kw	2016	Tobak	32	250	Kw	KWS	11.7433	2.32228	0.724251	0.0288656	0.0862783	0.397351	0.0862783
2016.Kw.Tobak.250.2	2016_Kw	2016	Tobak	32	250	Kw	KWS	11.6812	2.39389	0.662154	0.100476	0.152966	0.837657	0.152966
2016.Kw.Tobak.250.3	2016_Kw	2016	Tobak	32	250	Kw	KWS	11.8288	2.32623	0.80976	0.0328177	0.097009	0.447748	0.097009
2016.Kw.Xi19.150.1	2016_Kw	2016	Xi19	19	150	Kw	KWS	11.0022	1.76235	0.190678	-0.256988	-0.241873	-1.58957	-0.241873
2016.Kw.Xi19.150.2	2016_Kw	2016	Xi19	19	150	Kw	KWS	11.2588	1.85993	0.447207	-0.159415	-0.123964	-0.889523	-0.123964
2016.Kw.Xi19.150.3	2016_Kw	2016	Xi19	19	150	Kw	KWS	11.4868	2.04526	0.675233	0.0259146	0.0794416	0.364071	0.0794416
2016.Kw.Xi19.250.1	2016_Kw	2016	Xi19	19	250	Kw	KWS	11.0574	2.38709	0.0383504	0.0936739	0.096714	0.611058	0.096714
2016.Kw.Xi19.250.2	2016_Kw	2016	Xi19	19	250	Kw	KWS	11.0593	2.25349	0.0401733	-0.0399293	-0.0367447	-0.243884	-0.0367447
2016.Kw.Xi19.250.3	2016_Kw	2016	Xi19	19	250	Kw	KWS	10.9452	2.24491	-0.0738396	-0.0485002	-0.0543536	-0.332219	-0.0543536
2016.Li.Apache .150.1	2016_Li	2016	Apache	33	150	Li	Limagrain	7.63024	1.7525	-1.79248	-0.0398924	-0.164095	-1.36951	-0.164095
2016.Li.Apache .150.2	2016_Li	2016	Apache	33	150	Li	Limagrain	7.92656	1.85161	-1.49616	0.0592115	-0.0444591	-0.420446	-0.0444591
2016.Li.Apache .150.3	2016_Li	2016	Apache	33	150	Li	Limagrain	8.96368	1.79183	-0.459043	-0.000559449	-0.032367	-0.275285	-0.032367
2016.Li.Apache .250.1	2016_Li	2016	Apache	33	250	Li	Limagrain	9.92672	2.24565	-1.19114	0.026915	-0.0556206	-0.492726	-0.0556206
2016.Li.Apache .250.2	2016_Li	2016	Apache	33	250	Li	Limagrain	9.6304	2.25869	-1.48746	0.0399539	-0.0631141	-0.565749	-0.0631141
2016.Li.Apache .250.3	2016_Li	2016	Apache	33	250	Li	Limagrain	9.37112	2.3267	-1.74674	0.107962	-0.0130714	-0.187501	-0.0130714
2016.Li.Arlequin.150.1	2016_Li	2016	Arlequin	34	150	Li	Limagrain	9.29704	1.77095	-0.125683	-0.0214446	-0.0301533	-0.241696	-0.0301533
2016.Li.Arlequin.150.2	2016_Li	2016	Arlequin	34	150	Li	Limagrain	8.85256	1.67679	-0.570163	-0.115602	-0.155109	-1.23955	-0.155109
2016.Li.Arlequin.150.3	2016_Li	2016	Arlequin	34	150	Li	Limagrain	7.9636	1.69443	-1.45912	-0.0979653	-0.199069	-1.62642	-0.199069
2016.Li.Arlequin.250.1	2016_Li	2016	Arlequin	34	250	Li	Limagrain	10.3342	2.22584	-0.783705	0.00710937	-0.0471943	-0.406984	-0.0471943
2016.Li.Arlequin.250.2	2016_Li	2016	Arlequin	34	250	Li	Limagrain	11.2972	2.17404	0.179335	-0.0446938	-0.0322674	-0.2433	-0.0322674
2016.Li.Arlequin.250.3	2016_Li	2016	Arlequin	34	250	Li	Limagrain	10.0749	2.27609	-1.04298	0.0573573	-0.0149122	-0.167477	-0.0149122
2016.Li.Avalon.150.1	2016_Li	2016	Avalon	20	150	Li	Limagrain	8.8896	1.97969	-0.533123	0.187292	0.150352	1.14846	0.150352
2016.Li.Avalon.150.2	2016_Li	2016	Avalon	20	150	Li	Limagrain	8.59328	1.87008	-0.829443	0.0776836	0.0202107	0.117335	0.0202107
2016.Li.Avalon.150.3	2016_Li	2016	Avalon	20	150	Li	Limagrain	8.22288	1.89534	-1.19984	0.102947	0.0198089	0.0960896	0.0198089
2016.Li.Avalon.250.1	2016_Li	2016	Avalon	20	250	Li	Limagrain	10.1119	2.30064	-1.00594	0.0819067	0.0122038	0.0461582	0.0122038
2016.Li.Avalon.250.2	2016_Li	2016	Avalon	20	250	Li	Limagrain	10.186	2.31886	-0.931865	0.100127	0.0355574	0.232213	0.0355574
2016.Li.Avalon.250.3	2016_Li	2016	Avalon	20	250	Li	Limagrain	9.8156	2.35111	-1.30226	0.132379	0.042144	0.26556	0.042144
2016.Li.Cadenza.150.1	2016_Li	2016	Cadenza	21	150	Li	Limagrain	9.85264	1.85909	0.429917	0.0667005	0.0964899	0.774777	0.0964899
2016.Li.Cadenza.150.2	2016_Li	2016	Cadenza	21	150	Li	Limagrain	10.4453	1.90427	1.02256	0.111874	0.182728	1.47742	0.182728
2016.Li.Cadenza.150.3	2016_Li	2016	Cadenza	21	150	Li	Limagrain	8.7044	1.74695	-0.718323	-0.0454489	-0.0952222	-0.778972	-0.0952222
2016.Li.Cadenza.250.1	2016_Li	2016	Cadenza	21	250	Li	Limagrain	10.7786	2.25015	-0.339225	0.0314199	0.00791465	0.0452449	0.00791465
2016.Li.Cadenza.250.2	2016_Li	2016	Cadenza	21	250	Li	Limagrain	10.5934	2.29366	-0.524425	0.0749223	0.0385844	0.275777	0.0385844
2016.Li.Cadenza.250.3	2016_Li	2016	Cadenza	21	250	Li	Limagrain	10.6675	2.30146	-0.450345	0.0827292	0.0515244	0.380483	0.0515244
2016.Li.Cordiale.150.1	2016_Li	2016	Cordiale	10	150	Li	Limagrain	10.149	1.73334	0.726237	-0.0590562	-0.0087345	-0.0327304	-0.0087345
2016.Li.Cordiale.150.2	2016_Li	2016	Cordiale	10	150	Li	Limagrain	10.4453	1.71641	1.02256	-0.0759873	-0.00513329	0.00988707	-0.00513329
2016.Li.Cordiale.150.3	2016_Li	2016	Cordiale	10	150	Li	Limagrain	10.0008	1.68921	0.578077	-0.103182	-0.0631267	-0.464875	-0.0631267
2016.Li.Cordiale.250.1	2016_Li	2016	Cordiale	10	250	Li	Limagrain	11.9269	2.23465	0.809015	0.0159197	0.0719772	0.60182	0.0719772
2016.Li.Cordiale.250.2	2016_Li	2016	Cordiale	10	250	Li	Limagrain	11.6306	2.16206	0.512695	-0.0566699	-0.0211447	-0.140115	-0.0211447
2016.Li.Cordiale.250.3	2016_Li	2016	Cordiale	10	250	Li	Limagrain	10.7786	2.20785	-0.339225	-0.0108809	-0.0343861	-0.285201	-0.0343861
2016.Li.Crusoe.150.1	2016_Li	2016	Crusoe	4	150	Li	Limagrain	10.6305	1.75039	1.20776	-0.0420047	0.0416821	0.384653	0.0416821
2016.Li.Crusoe.150.2	2016_Li	2016	Crusoe	4	150	Li	Limagrain	9.00072	1.67877	-0.422003	-0.113623	-0.142864	-1.13665	-0.142864
2016.Li.Crusoe.150.3	2016_Li	2016	Crusoe	4	150	Li	Limagrain	10.4082	1.75502	0.985517	-0.0373753	0.0309122	0.289657	0.0309122
2016.Li.Crusoe.250.1	2016_Li	2016	Crusoe	4	250	Li	Limagrain	12.2602	2.19952	1.14238	-0.0192113	0.059945	0.524124	0.059945
2016.Li.Crusoe.250.2	2016_Li	2016	Crusoe	4	250	Li	Limagrain	11.5194	2.18263	0.401575	-0.0361084	-0.00828284	-0.0450731	-0.00828284
2016.Li.Crusoe.250.3	2016_Li	2016	Crusoe	4	250	Li	Limagrain	11.5935	2.12508	0.475655	-0.0936567	-0.0606981	-0.450909	-0.0606981
2016.Li.Dacanto.150.1	2016_Li	2016	Dacanto	37	150	Li	Limagrain	10.8898	1.8007	1.46704	0.00830395	0.109956	0.930674	0.109956
2016.Li.Dacanto.150.2	2016_Li	2016	Dacanto	37	150	Li	Limagrain	11.149	1.84165	1.72632	0.0492584	0.168877	1.40362	0.168877
2016.Li.Dacanto.150.3	2016_Li	2016	Dacanto	37	150	Li	Limagrain	10.0749	1.73405	0.652157	-0.0583461	-0.0131574	-0.0709027	-0.0131574
2016.Li.Dacanto.250.1	2016_Li	2016	Dacanto	37	250	Li	Limagrain	11.4824	2.2035	0.364535	-0.0152363	0.0100228	0.0961161	0.0100228
2016.Li.Dacanto.250.2	2016_Li	2016	Dacanto	37	250	Li	Limagrain	11.4824	2.20238	0.364535	-0.0163577	0.00890128	0.0873552	0.00890128
2016.Li.Dacanto.250.3	2016_Li	2016	Dacanto	37	250	Li	Limagrain	11.8158	2.19239	0.697895	-0.0263428	0.0220151	0.206094	0.0220151
2016.Li.Dickens.150.1	2016_Li	2016	Dickens	2	150	Li	Limagrain	9.66744	1.55297	0.244717	-0.239423	-0.222467	-1.7259	-0.222467
2016.Li.Dickens.150.2	2016_Li	2016	Dickens	2	150	Li	Limagrain	10.2971	1.58346	0.874397	-0.208932	-0.148344	-1.11609	-0.148344
2016.Li.Dickens.150.3	2016_Li	2016	Dickens	2	150	Li	Limagrain	9.8156	1.57847	0.392877	-0.213922	-0.1867	-1.43926	-0.1867
2016.Li.Dickens.250.1	2016_Li	2016	Dickens	2	250	Li	Limagrain	13.001	2.0261	1.88318	-0.192636	-0.0621493	-0.39344	-0.0621493
2016.Li.Dickens.250.2	2016_Li	2016	Dickens	2	250	Li	Limagrain	12.038	2.05655	0.920135	-0.162187	-0.0984302	-0.723937	-0.0984302
2016.Li.Dickens.250.3	2016_Li	2016	Dickens	2	250	Li	Limagrain	12.075	2.07957	0.957175	-0.139166	-0.0728422	-0.522238	-0.0728422
2016.Li.Einstein.150.1	2016_Li	2016	Einstein	8	150	Li	Limagrain	8.63032	1.79728	-0.792403	0.00489027	-0.0500161	-0.429453	-0.0500161
2016.Li.Einstein.150.2	2016_Li	2016	Einstein	8	150	Li	Limagrain	8.77848	1.66783	-0.644243	-0.124563	-0.169203	-1.35327	-0.169203
2016.Li.Einstein.150.3	2016_Li	2016	Einstein	8	150	Li	Limagrain	10.7046	1.85743	1.28184	0.065034	0.153854	1.26454	0.153854
2016.Li.Einstein.250.1	2016_Li	2016	Einstein	8	250	Li	Limagrain	12.6677	2.06539	1.54982	-0.153346	-0.0459572	-0.283247	-0.0459572
2016.Li.Einstein.250.2	2016_Li	2016	Einstein	8	250	Li	Limagrain	11.2602	2.04676	0.142295	-0.171975	-0.162115	-1.25945	-0.162115
2016.Li.Einstein.250.3	2016_Li	2016	Einstein	8	250	Li	Limagrain	10.6305	2.1216	-0.487385	-0.097131	-0.130902	-1.04641	-0.130902
2016.Li.Gallant.150.1	2016_Li	2016	Gallant	5	150	Li	Limagrain	9.22296	1.58824	-0.199763	-0.204156	-0.217997	-1.71272	-0.217997
2016.Li.Gallant.150.2	2016_Li	2016	Gallant	5	150	Li	Limagrain	9.03776	1.58672	-0.384963	-0.205675	-0.232349	-1.83389	-0.232349
2016.Li.Gallant.150.3	2016_Li	2016	Gallant	5	150	Li	Limagrain	10.0749	1.64426	0.652157	-0.148138	-0.102949	-0.772339	-0.102949
2016.Li.Gallant.250.1	2016_Li	2016	Gallant	5	250	Li	Limagrain	11.2972	2.09169	0.179335	-0.127047	-0.11462	-0.886626	-0.11462
2016.Li.Gallant.250.2	2016_Li	2016	Gallant	5	250	Li	Limagrain	11.3342	2.20481	0.216375	-0.0139203	0.00107255	0.0189559	0.00107255
2016.Li.Gallant.250.3	2016_Li	2016	Gallant	5	250	Li	Limagrain	11.1861	2.15128	0.0682153	-0.0674577	-0.062731	-0.486708	-0.062731
2016.Li.Genius.150.1	2016_Li	2016	Genius	36	150	Li	Limagrain	10.7786	2.28692	1.35592	0.494525	0.588478	4.66336	0.588478
2016.Li.Genius.150.2	2016_Li	2016	Genius	36	150	Li	Limagrain	9.26	1.91931	-0.162723	0.126921	0.115646	0.895448	0.115646
2016.Li.Genius.150.3	2016_Li	2016	Genius	36	150	Li	Limagrain	8.96368	1.91857	-0.459043	0.126173	0.0943654	0.714724	0.0943654
2016.Li.Genius.250.1	2016_Li	2016	Genius	36	250	Li	Limagrain	11.6676	2.27795	0.549735	0.0592154	0.0973071	0.787018	0.0973071
2016.Li.Genius.250.2	2016_Li	2016	Genius	36	250	Li	Limagrain	11.3342	2.34852	0.216375	0.129787	0.14478	1.14157	0.14478
2016.Li.Genius.250.3	2016_Li	2016	Genius	36	250	Li	Limagrain	11.5194	2.34881	0.401575	0.130075	0.1579	1.25312	0.1579
2016.Li.Granary.150.1	2016_Li	2016	Granary	14	150	Li	Limagrain	10.4453	1.82842	1.02256	0.0360299	0.106884	0.884944	0.106884
2016.Li.Granary.150.2	2016_Li	2016	Granary	14	150	Li	Limagrain	9.85264	1.65795	0.429917	-0.134447	-0.104658	-0.79655	-0.104658
2016.Li.Granary.150.3	2016_Li	2016	Granary	14	150	Li	Limagrain	10.8157	1.76852	1.39296	-0.023873	0.0726464	0.635594	0.0726464
2016.Li.Granary.250.1	2016_Li	2016	Granary	14	250	Li	Limagrain	12.038	2.2156	0.920135	-0.00313622	0.0606209	0.518539	0.0606209
2016.Li.Granary.250.2	2016_Li	2016	Granary	14	250	Li	Limagrain	12.075	2.1904	0.957175	-0.028333	0.0379906	0.343567	0.0379906
2016.Li.Granary.250.3	2016_Li	2016	Granary	14	250	Li	Limagrain	11.4083	2.23564	0.290455	0.0169017	0.0370277	0.303452	0.0370277
2016.Li.Hereward.150.1	2016_Li	2016	Hereward	17	150	Li	Limagrain	9.37112	1.95683	-0.0516027	0.164439	0.160863	1.25411	0.160863
2016.Li.Hereward.150.2	2016_Li	2016	Hereward	17	150	Li	Limagrain	9.00072	1.97523	-0.422003	0.182832	0.153591	1.17919	0.153591
2016.Li.Hereward.150.3	2016_Li	2016	Hereward	17	150	Li	Limagrain	7.81544	1.81385	-1.60728	0.0214587	-0.0899115	-0.780943	-0.0899115
2016.Li.Hereward.250.1	2016_Li	2016	Hereward	17	250	Li	Limagrain	10.7046	2.35827	-0.413305	0.13954	0.110901	0.846135	0.110901
2016.Li.Hereward.250.2	2016_Li	2016	Hereward	17	250	Li	Limagrain	10.5564	2.35122	-0.561465	0.132485	0.0935805	0.703586	0.0935805
2016.Li.Hereward.250.3	2016_Li	2016	Hereward	17	250	Li	Limagrain	10.0749	2.43638	-1.04298	0.217642	0.145372	1.08463	0.145372
2016.Li.Hybery.150.1	2016_Li	2016	Hybery	30	150	Li	Limagrain	10.9638	1.67473	1.54112	-0.117667	-0.0108811	-0.00966389	-0.0108811
2016.Li.Hybery.150.2	2016_Li	2016	Hybery	30	150	Li	Limagrain	10.4082	1.56787	0.985517	-0.224523	-0.156235	-1.1723	-0.156235
2016.Li.Hybery.150.3	2016_Li	2016	Hybery	30	150	Li	Limagrain	10.3712	1.56319	0.948477	-0.229207	-0.163486	-1.23075	-0.163486
2016.Li.Hybery.250.1	2016_Li	2016	Hybery	30	250	Li	Limagrain	12.2602	2.02145	1.14238	-0.197282	-0.118126	-0.866932	-0.118126
2016.Li.Hybery.250.2	2016_Li	2016	Hybery	30	250	Li	Limagrain	12.2602	2.04202	1.14238	-0.176711	-0.0975549	-0.706236	-0.0975549
2016.Li.Hybery.250.3	2016_Li	2016	Hybery	30	250	Li	Limagrain	12.1862	2.09674	1.0683	-0.121991	-0.0479678	-0.322492	-0.0479678
2016.Li.Hystar.150.1	2016_Li	2016	Hystar	31	150	Li	Limagrain	8.07472	1.83945	-1.348	0.0470595	-0.0463449	-0.427934	-0.0463449
2016.Li.Hystar.150.2	2016_Li	2016	Hystar	31	150	Li	Limagrain	9.22296	1.64152	-0.199763	-0.150873	-0.164714	-1.29648	-0.164714
2016.Li.Hystar.150.3	2016_Li	2016	Hystar	31	150	Li	Limagrain	8.44512	1.62183	-0.977603	-0.170563	-0.238302	-1.90936	-0.238302
2016.Li.Hystar.250.1	2016_Li	2016	Hystar	31	250	Li	Limagrain	11.7046	2.22031	0.586775	0.00157251	0.0422308	0.358583	0.0422308
2016.Li.Hystar.250.2	2016_Li	2016	Hystar	31	250	Li	Limagrain	10.9268	2.16777	-0.191065	-0.0509604	-0.0641995	-0.510854	-0.0641995
2016.Li.Hystar.250.3	2016_Li	2016	Hystar	31	250	Li	Limagrain	10.8157	2.23052	-0.302185	0.0117825	-0.00915623	-0.0862989	-0.00915623
2016.Li.JB Diego.150.1	2016_Li	2016	JB Diego	1	150	Li	Limagrain	10.6305	1.7393	1.20776	-0.0530907	0.030596	0.298051	0.030596
2016.Li.JB Diego.150.2	2016_Li	2016	JB Diego	1	150	Li	Limagrain	9.59336	1.66346	0.170637	-0.128933	-0.117109	-0.906494	-0.117109
2016.Li.JB Diego.150.3	2016_Li	2016	JB Diego	1	150	Li	Limagrain	11.3342	1.70586	1.91152	-0.0865369	0.0459141	0.452116	0.0459141
2016.Li.JB Diego.250.1	2016_Li	2016	JB Diego	1	250	Li	Limagrain	10.7786	2.14035	-0.339225	-0.0783883	-0.101894	-0.812555	-0.101894
2016.Li.JB Diego.250.2	2016_Li	2016	JB Diego	1	250	Li	Limagrain	12.5566	2.04974	1.4387	-0.168998	-0.0693093	-0.471101	-0.0693093
2016.Li.JB Diego.250.3	2016_Li	2016	JB Diego	1	250	Li	Limagrain	11.9639	2.06095	0.846055	-0.157783	-0.0991586	-0.733249	-0.0991586
2016.Li.KWS Cashel.150.1	2016_Li	2016	KWS Cashel	9	150	Li	Limagrain	9.29704	1.71652	-0.125683	-0.0758771	-0.0845858	-0.666912	-0.0845858
2016.Li.KWS Cashel.150.2	2016_Li	2016	KWS Cashel	9	150	Li	Limagrain	8.66736	1.85765	-0.755363	0.0652565	0.0129166	0.0639767	0.0129166
2016.Li.KWS Cashel.150.3	2016_Li	2016	KWS Cashel	9	150	Li	Limagrain	9.4452	1.87624	0.0224773	0.0838471	0.0854046	0.668263	0.0854046
2016.Li.KWS Cashel.250.1	2016_Li	2016	KWS Cashel	9	250	Li	Limagrain	10.223	2.30669	-0.894825	0.0879564	0.0259531	0.158997	0.0259531
2016.Li.KWS Cashel.250.2	2016_Li	2016	KWS Cashel	9	250	Li	Limagrain	9.74152	2.23518	-1.37634	0.0164421	-0.0789262	-0.683838	-0.0789262
2016.Li.KWS Cashel.250.3	2016_Li	2016	KWS Cashel	9	250	Li	Limagrain	9.40816	2.24721	-1.7097	0.0284802	-0.089987	-0.78654	-0.089987
2016.Li.KWS Lili.150.1	2016_Li	2016	KWS Lili	11	150	Li	Limagrain	10.4082	1.6641	0.985517	-0.128297	-0.0600093	-0.420605	-0.0600093
2016.Li.KWS Lili.150.2	2016_Li	2016	KWS Lili	11	150	Li	Limagrain	9.96376	1.49321	0.541037	-0.299187	-0.261698	-2.01788	-0.261698
2016.Li.KWS Lili.150.3	2016_Li	2016	KWS Lili	11	150	Li	Limagrain	10.2971	1.61779	0.874397	-0.174608	-0.11402	-0.847958	-0.11402
2016.Li.KWS Lili.250.1	2016_Li	2016	KWS Lili	11	250	Li	Limagrain	12.4084	2.15497	1.29054	-0.0637631	0.0256595	0.263534	0.0256595
2016.Li.KWS Lili.250.2	2016_Li	2016	KWS Lili	11	250	Li	Limagrain	11.6306	2.11603	0.512695	-0.102702	-0.0671765	-0.499707	-0.0671765
2016.Li.KWS Lili.250.3	2016_Li	2016	KWS Lili	11	250	Li	Limagrain	11.7046	2.12591	0.586775	-0.0928246	-0.0521663	-0.378829	-0.0521663
2016.Li.KWS Siskin.150.1	2016_Li	2016	KWS Siskin	16	150	Li	Limagrain	10.6675	1.72246	1.2448	-0.0699345	0.0163188	0.188331	0.0163188
2016.Li.KWS Siskin.150.2	2016_Li	2016	KWS Siskin	16	150	Li	Limagrain	9.74152	1.58098	0.318797	-0.21141	-0.18932	-1.46335	-0.18932
2016.Li.KWS Siskin.150.3	2016_Li	2016	KWS Siskin	16	150	Li	Limagrain	9.6304	1.61421	0.207677	-0.178186	-0.163796	-1.26939	-0.163796
2016.Li.KWS Siskin.250.1	2016_Li	2016	KWS Siskin	16	250	Li	Limagrain	11.6676	2.17226	0.549735	-0.0464743	-0.00838259	-0.0386096	-0.00838259
2016.Li.KWS Siskin.250.2	2016_Li	2016	KWS Siskin	16	250	Li	Limagrain	12.038	2.14131	0.920135	-0.0774277	-0.0136706	-0.0618115	-0.0136706
2016.Li.KWS Siskin.250.3	2016_Li	2016	KWS Siskin	16	250	Li	Limagrain	11.5194	2.065	0.401575	-0.153732	-0.125907	-0.96393	-0.125907
2016.Li.KWS Trinity.150.1	2016_Li	2016	KWS Trinity	7	150	Li	Limagrain	9.66744	1.84637	0.244717	0.0539787	0.0709354	0.566096	0.0709354
2016.Li.KWS Trinity.150.2	2016_Li	2016	KWS Trinity	7	150	Li	Limagrain	9.33408	1.7233	-0.0886427	-0.0690929	-0.075235	-0.592055	-0.075235
2016.Li.KWS Trinity.250.1	2016_Li	2016	KWS Trinity	7	250	Li	Limagrain	12.2602	2.22278	1.14238	0.00404263	0.083199	0.705779	0.083199
2016.Li.KWS Trinity.250.2	2016_Li	2016	KWS Trinity	7	250	Li	Limagrain	11.5565	2.14641	0.438615	-0.0723292	-0.0419371	-0.306163	-0.0419371
2016.Li.KWS Trinity.250.3	2016_Li	2016	KWS Trinity	7	250	Li	Limagrain	11.9269	2.2241	0.809015	0.00536673	0.0614242	0.519383	0.0614242
2016.Li.KWS Willow.150.1	2016_Li	2016	KWS Willow	15	150	Li	Limagrain	10.6675	1.77555	1.2448	-0.0168457	0.0694076	0.60305	0.0694076
2016.Li.KWS Willow.150.2	2016_Li	2016	KWS Willow	15	150	Li	Limagrain	11.112	1.6967	1.68928	-0.0956908	0.021361	0.249448	0.021361
2016.Li.KWS Willow.150.3	2016_Li	2016	KWS Willow	15	150	Li	Limagrain	10.5564	1.71565	1.13368	-0.0767431	0.00181059	0.0695634	0.00181059
2016.Li.KWS Willow.250.1	2016_Li	2016	KWS Willow	15	250	Li	Limagrain	12.4825	2.13686	1.36462	-0.0818737	0.0126819	0.165778	0.0126819
2016.Li.KWS Willow.250.2	2016_Li	2016	KWS Willow	15	250	Li	Limagrain	12.6677	2.13887	1.54982	-0.0798672	0.0275211	0.290752	0.0275211
2016.Li.KWS Willow.250.3	2016_Li	2016	KWS Willow	15	250	Li	Limagrain	12.6306	2.16198	1.51278	-0.0567576	0.0480642	0.44942	0.0480642
2016.Li.Paragon Rht2.150.1	2016_Li	2016	Paragon RhtD1b	40	150	Li	Limagrain	8.85256	2.01301	-0.570163	0.220614	0.181107	1.3869	0.181107
2016.Li.Paragon Rht2.150.2	2016_Li	2016	Paragon RhtD1b	40	150	Li	Limagrain	8.96368	1.96471	-0.459043	0.172313	0.140506	1.07516	0.140506
2016.Li.Paragon Rht2.150.3	2016_Li	2016	Paragon RhtD1b	40	150	Li	Limagrain	8.55624	1.93235	-0.866483	0.139955	0.0799159	0.58193	0.0799159
2016.Li.Paragon Rht2.250.1	2016_Li	2016	Paragon RhtD1b	40	250	Li	Limagrain	9.8156	2.33235	-1.30226	0.113615	0.0233795	0.118976	0.0233795
2016.Li.Paragon Rht2.250.2	2016_Li	2016	Paragon RhtD1b	40	250	Li	Limagrain	9.51928	2.36405	-1.59858	0.145319	0.034551	0.19176	0.034551
2016.Li.Paragon Rht2.250.3	2016_Li	2016	Paragon RhtD1b	40	250	Li	Limagrain	9.6304	2.40019	-1.48746	0.181457	0.0783891	0.539647	0.0783891
2016.Li.Malacca.150.1	2016_Li	2016	Malacca	22	150	Li	Limagrain	8.96368	1.79446	-0.459043	0.00206475	-0.0297428	-0.254785	-0.0297428
2016.Li.Malacca.150.2	2016_Li	2016	Malacca	22	150	Li	Limagrain	8.44512	1.67761	-0.977603	-0.114782	-0.182521	-1.47361	-0.182521
2016.Li.Malacca.150.3	2016_Li	2016	Malacca	22	150	Li	Limagrain	8.96368	1.82333	-0.459043	0.0309409	-0.000866593	-0.0292098	-0.000866593
2016.Li.Malacca.250.1	2016_Li	2016	Malacca	22	250	Li	Limagrain	10.5934	2.27151	-0.524425	0.0527779	0.0164399	0.102789	0.0164399
2016.Li.Malacca.250.2	2016_Li	2016	Malacca	22	250	Li	Limagrain	10.5564	2.30146	-0.561465	0.0827282	0.0438237	0.314895	0.0438237
2016.Li.Malacca.250.3	2016_Li	2016	Malacca	22	250	Li	Limagrain	10.3712	2.22072	-0.746665	0.00198797	-0.0497492	-0.425131	-0.0497492
2016.Li.Memory.150.1	2016_Li	2016	Memory	26	150	Li	Limagrain	10.1119	1.68438	0.689197	-0.108014	-0.0602585	-0.437037	-0.0602585
2016.Li.Memory.150.2	2016_Li	2016	Memory	26	150	Li	Limagrain	10.223	1.70006	0.800317	-0.092333	-0.0368782	-0.248962	-0.0368782
2016.Li.Memory.150.3	2016_Li	2016	Memory	26	150	Li	Limagrain	9.59336	1.68183	0.170637	-0.110565	-0.0987417	-0.763009	-0.0987417
2016.Li.Memory.250.1	2016_Li	2016	Memory	26	250	Li	Limagrain	12.5566	2.10551	1.4387	-0.113225	-0.013536	-0.0354107	-0.013536
2016.Li.Memory.250.2	2016_Li	2016	Memory	26	250	Li	Limagrain	11.3342	2.04321	0.216375	-0.175523	-0.16053	-1.24345	-0.16053
2016.Li.Memory.250.3	2016_Li	2016	Memory	26	250	Li	Limagrain	11.5935	2.0817	0.475655	-0.137037	-0.104079	-0.789791	-0.104079
2016.Li.Mulika.150.2	2016_Li	2016	Mulika	12	150	Li	Limagrain	10.223	1.87424	0.800317	0.0818433	0.137298	1.11167	0.137298
2016.Li.Mulika.150.3	2016_Li	2016	Mulika	12	150	Li	Limagrain	9.59336	1.81876	0.170637	0.0263633	0.0381869	0.30665	0.0381869
2016.Li.Mulika.250.1	2016_Li	2016	Mulika	12	250	Li	Limagrain	11.6306	2.26452	0.512695	0.0457832	0.0813084	0.660228	0.0813084
2016.Li.Mulika.250.2	2016_Li	2016	Mulika	12	250	Li	Limagrain	11.0009	2.30978	-0.116985	0.0910439	0.0829379	0.642176	0.0829379
2016.Li.Mulika.250.3	2016_Li	2016	Mulika	12	250	Li	Limagrain	11.0009	2.34843	-0.116985	0.129694	0.121588	0.944102	0.121588
2016.Li.Mv Karizma.150.1	2016_Li	2016	Mv Karizma	24	150	Li	Limagrain	7.55616	2.20487	-1.86656	0.412472	0.283136	2.12055	0.283136
2016.Li.Mv Karizma.150.2	2016_Li	2016	Mv Karizma	24	150	Li	Limagrain	7.14872	2.19052	-2.274	0.39813	0.240562	1.76806	0.240562
2016.Li.Mv Karizma.150.3	2016_Li	2016	Mv Karizma	24	150	Li	Limagrain	7.81544	2.22389	-1.60728	0.4315	0.32013	2.42222	0.32013
2016.Li.Mv Karizma.250.1	2016_Li	2016	Mv Karizma	24	250	Li	Limagrain	9.0748	2.54403	-2.04306	0.325294	0.183728	1.33537	0.183728
2016.Li.Mv Karizma.250.2	2016_Li	2016	Mv Karizma	24	250	Li	Limagrain	9.11184	2.53182	-2.00602	0.313088	0.174088	1.26188	0.174088
2016.Li.Mv Karizma.250.3	2016_Li	2016	Mv Karizma	24	250	Li	Limagrain	9.0748	2.54423	-2.04306	0.325493	0.183927	1.33693	0.183927
2016.Li.Mv Lucilla.150.1	2016_Li	2016	Mv Lucilla	25	150	Li	Limagrain	9.88968	1.81787	0.466957	0.0254722	0.0578282	0.47457	0.0578282
2016.Li.Mv Lucilla.150.2	2016_Li	2016	Mv Lucilla	25	150	Li	Limagrain	9.96376	1.75551	0.541037	-0.0368865	0.000602511	0.0311551	0.000602511
2016.Li.Mv Lucilla.150.3	2016_Li	2016	Mv Lucilla	25	150	Li	Limagrain	9.66744	1.85063	0.244717	0.0582348	0.0751915	0.599344	0.0751915
2016.Li.Mv Lucilla.250.1	2016_Li	2016	Mv Lucilla	25	250	Li	Limagrain	12.1491	2.20537	1.03126	-0.0133609	0.0580958	0.504246	0.0580958
2016.Li.Mv Lucilla.250.2	2016_Li	2016	Mv Lucilla	25	250	Li	Limagrain	11.8528	2.16766	0.734935	-0.0510738	-0.000149403	0.0347599	-0.000149403
2016.Li.Mv Lucilla.250.3	2016_Li	2016	Mv Lucilla	25	250	Li	Limagrain	11.8898	2.291	0.771975	0.07227	0.125761	1.02016	0.125761
2016.Li.Nelson.150.1	2016_Li	2016	Nelson	29	150	Li	Limagrain	8.92664	1.92092	-0.496083	0.128522	0.0941482	0.711217	0.0941482
2016.Li.Nelson.150.2	2016_Li	2016	Nelson	29	150	Li	Limagrain	8.59328	1.91699	-0.829443	0.124598	0.0671246	0.483818	0.0671246
2016.Li.Nelson.150.3	2016_Li	2016	Nelson	29	150	Li	Limagrain	8.96368	1.93186	-0.459043	0.139468	0.10766	0.818582	0.10766
2016.Li.Nelson.250.1	2016_Li	2016	Nelson	29	250	Li	Limagrain	10.9638	2.37515	-0.154025	0.156418	0.145745	1.13101	0.145745
2016.Li.Nelson.250.2	2016_Li	2016	Nelson	29	250	Li	Limagrain	11.0379	2.35413	-0.0799447	0.1354	0.12986	1.01053	0.12986
2016.Li.Nelson.250.3	2016_Li	2016	Nelson	29	250	Li	Limagrain	11.0009	2.33704	-0.116985	0.118301	0.110195	0.855104	0.110195
2016.Li.Paragon 1Bl/1RS.150.1	2016_Li	2016	Paragon	13	150	Li	Limagrain	8.7044	1.96531	-0.718323	0.172918	0.123145	0.926869	0.123145
2016.Li.Paragon 1Bl/1RS.150.2	2016_Li	2016	Paragon	13	150	Li	Limagrain	8.1488	1.83278	-1.27392	0.0403899	-0.0478815	-0.436316	-0.0478815
2016.Li.Paragon 1Bl/1RS.150.3	2016_Li	2016	Paragon	13	150	Li	Limagrain	8.7044	1.93335	-0.718323	0.140954	0.0911804	0.677168	0.0911804
2016.Li.Paragon 1Bl/1RS.250.1	2016_Li	2016	Paragon	13	250	Li	Limagrain	10.5934	2.35079	-0.524425	0.132059	0.0957206	0.722115	0.0957206
2016.Li.Paragon 1Bl/1RS.250.2	2016_Li	2016	Paragon	13	250	Li	Limagrain	10.0008	2.33524	-1.11706	0.116508	0.039105	0.250873	0.039105
2016.Li.Paragon 1Bl/1RS.250.3	2016_Li	2016	Paragon	13	250	Li	Limagrain	10.0749	2.35079	-1.04298	0.13206	0.0597903	0.416084	0.0597903
2016.Li.Paragon Stay green.150.1	2016_Li	2016	Paragon Stay green	39	150	Li	Limagrain	8.92664	1.96574	-0.496083	0.173344	0.13897	1.06136	0.13897
2016.Li.Paragon Stay green.150.3	2016_Li	2016	Paragon Stay green	39	150	Li	Limagrain	8.11176	1.92195	-1.31096	0.129559	0.0387213	0.238397	0.0387213
2016.Li.Paragon Stay green.250.1	2016_Li	2016	Paragon Stay green	39	250	Li	Limagrain	9.96376	2.2713	-1.1541	0.0525677	-0.0274014	-0.270473	-0.0274014
2016.Li.Paragon Stay green.250.2	2016_Li	2016	Paragon Stay green	39	250	Li	Limagrain	11.8158	2.15746	0.697895	-0.0612725	-0.0129146	-0.06677	-0.0129146
2016.Li.Paragon Stay green.250.3	2016_Li	2016	Paragon Stay green	39	250	Li	Limagrain	9.33408	2.28826	-1.78378	0.0695255	-0.0540748	-0.509621	-0.0540748
2016.Li.Potenzial.150.1	2016_Li	2016	Potenzial	27	150	Li	Limagrain	9.55632	1.80712	0.133597	0.0147248	0.0239819	0.193872	0.0239819
2016.Li.Potenzial.150.2	2016_Li	2016	Potenzial	27	150	Li	Limagrain	9.6304	1.87062	0.207677	0.0782273	0.0926174	0.733662	0.0926174
2016.Li.Potenzial.150.3	2016_Li	2016	Potenzial	27	150	Li	Limagrain	6.1116	1.84723	-3.31112	0.054839	-0.174592	-1.52574	-0.174592
2016.Li.Potenzial.250.1	2016_Li	2016	Potenzial	27	250	Li	Limagrain	12.2973	2.18806	1.17942	-0.0306759	0.051047	0.456424	0.051047
2016.Li.Potenzial.250.2	2016_Li	2016	Potenzial	27	250	Li	Limagrain	11.8528	2.23519	0.734935	0.0164605	0.0673849	0.562325	0.0673849
2016.Li.Potenzial.250.3	2016_Li	2016	Potenzial	27	250	Li	Limagrain	11.1861	2.2589	0.0682153	0.040166	0.0448927	0.354027	0.0448927
2016.Li.Premio.150.1	2016_Li	2016	Premio	35	150	Li	Limagrain	9.14888	2.05934	-0.273843	0.266945	0.24797	1.92371	0.24797
2016.Li.Premio.150.2	2016_Li	2016	Premio	35	150	Li	Limagrain	9.14888	1.95077	-0.273843	0.158372	0.139397	1.07556	0.139397
2016.Li.Premio.150.3	2016_Li	2016	Premio	35	150	Li	Limagrain	9.03776	1.82582	-0.384963	0.0334231	0.00674863	0.0339003	0.00674863
2016.Li.Premio.250.1	2016_Li	2016	Premio	35	250	Li	Limagrain	11.7787	2.27342	0.660855	0.0546865	0.100478	0.817219	0.100478
2016.Li.Premio.250.2	2016_Li	2016	Premio	35	250	Li	Limagrain	10.9638	2.34979	-0.154025	0.131053	0.120381	0.932861	0.120381
2016.Li.Premio.250.3	2016_Li	2016	Premio	35	250	Li	Limagrain	10.8157	2.29335	-0.302185	0.0746195	0.0536808	0.404572	0.0536808
2016.Li.Rht2.150.1	2016_Li	2016	Paragon 1Bl/1RS	38	150	Li	Limagrain	8.18584	2.06892	-1.23688	0.276531	0.190826	1.43023	0.190826
2016.Li.Rht2.150.2	2016_Li	2016	Paragon 1Bl/1RS	38	150	Li	Limagrain	8.59328	1.93225	-0.829443	0.139854	0.0823815	0.603001	0.0823815
2016.Li.Rht2.150.3	2016_Li	2016	Paragon 1Bl/1RS	38	150	Li	Limagrain	7.88952	1.79755	-1.5332	0.00515575	-0.101081	-0.864579	-0.101081
2016.Li.Rht2.250.1	2016_Li	2016	Paragon 1Bl/1RS	38	250	Li	Limagrain	10.0378	1.99544	-1.08002	-0.223298	-0.298134	-2.38176	-0.298134
2016.Li.Rht2.250.2	2016_Li	2016	Paragon 1Bl/1RS	38	250	Li	Limagrain	9.85264	2.28127	-1.26522	0.062537	-0.0251317	-0.258174	-0.0251317
2016.Li.Rht2.250.3	2016_Li	2016	Paragon 1Bl/1RS	38	250	Li	Limagrain	9.77856	2.32191	-1.3393	0.103179	0.010377	0.015592	0.010377
2016.Li.Rumor.150.1	2016_Li	2016	Rumor	28	150	Li	Limagrain	10.4453	1.66477	1.02256	-0.127629	-0.0567748	-0.393526	-0.0567748
2016.Li.Rumor.150.2	2016_Li	2016	Rumor	28	150	Li	Limagrain	10.2971	1.65888	0.874397	-0.133516	-0.0729278	-0.526953	-0.0729278
2016.Li.Rumor.150.3	2016_Li	2016	Rumor	28	150	Li	Limagrain	10.223	1.61737	0.800317	-0.175024	-0.119569	-0.894926	-0.119569
2016.Li.Rumor.250.1	2016_Li	2016	Rumor	28	250	Li	Limagrain	12.038	2.12738	0.920135	-0.0913502	-0.0275931	-0.170572	-0.0275931
2016.Li.Rumor.250.2	2016_Li	2016	Rumor	28	250	Li	Limagrain	11.7417	2.15038	0.623815	-0.0683501	-0.0251253	-0.165779	-0.0251253
2016.Li.Rumor.250.3	2016_Li	2016	Rumor	28	250	Li	Limagrain	11.4454	2.12977	0.327495	-0.0889686	-0.0662761	-0.501727	-0.0662761
2016.Li.Shamrock.150.1	2016_Li	2016	Shamrock	23	150	Li	Limagrain	8.334	1.97961	-1.08872	0.187212	0.111773	0.819927	0.111773
2016.Li.Shamrock.150.2	2016_Li	2016	Shamrock	23	150	Li	Limagrain	9.26	1.85711	-0.162723	0.064712	0.0534367	0.409483	0.0534367
2016.Li.Shamrock.150.3	2016_Li	2016	Shamrock	23	150	Li	Limagrain	8.37104	1.91842	-1.05168	0.126026	0.0531539	0.363817	0.0531539
2016.Li.Shamrock.250.1	2016_Li	2016	Shamrock	23	250	Li	Limagrain	10.8898	2.25396	-0.228105	0.0352255	0.0194199	0.140554	0.0194199
2016.Li.Shamrock.250.2	2016_Li	2016	Shamrock	23	250	Li	Limagrain	10.186	2.22387	-0.931865	0.00513417	-0.0594357	-0.509854	-0.0594357
2016.Li.Shamrock.250.3	2016_Li	2016	Shamrock	23	250	Li	Limagrain	10.1119	2.19044	-1.00594	-0.0282908	-0.0979938	-0.814683	-0.0979938
2016.Li.Skyfall.150.1	2016_Li	2016	Skyfall	3	150	Li	Limagrain	10.2971	1.698	0.874397	-0.0943987	-0.0338108	-0.221379	-0.0338108
2016.Li.Skyfall.150.2	2016_Li	2016	Skyfall	3	150	Li	Limagrain	10.3342	1.6268	0.911437	-0.165597	-0.102443	-0.755707	-0.102443
2016.Li.Skyfall.150.3	2016_Li	2016	Skyfall	3	150	Li	Limagrain	10.186	1.71773	0.763277	-0.074663	-0.0217748	-0.132788	-0.0217748
2016.Li.Skyfall.250.1	2016_Li	2016	Skyfall	3	250	Li	Limagrain	12.001	2.10171	0.883095	-0.117029	-0.0558384	-0.393029	-0.0558384
2016.Li.Skyfall.250.2	2016_Li	2016	Skyfall	3	250	Li	Limagrain	11.5935	2.07705	0.475655	-0.141687	-0.108728	-0.826111	-0.108728
2016.Li.Skyfall.250.3	2016_Li	2016	Skyfall	3	250	Li	Limagrain	11.2972	2.16734	0.179335	-0.0513955	-0.0389691	-0.295653	-0.0389691
2016.Li.Soissons.150.1	2016_Li	2016	Soissons	18	150	Li	Limagrain	9.22296	1.8397	-0.199763	0.0473017	0.03346	0.251617	0.03346
2016.Li.Soissons.150.2	2016_Li	2016	Soissons	18	150	Li	Limagrain	8.66736	1.73501	-0.755363	-0.0573867	-0.109727	-0.894088	-0.109727
2016.Li.Soissons.150.3	2016_Li	2016	Soissons	18	150	Li	Limagrain	9.37112	1.83271	-0.0516027	0.0403119	0.0367363	0.284455	0.0367363
2016.Li.Soissons.250.1	2016_Li	2016	Soissons	18	250	Li	Limagrain	11.112	2.17387	-0.00586467	-0.0448596	-0.0452659	-0.353896	-0.0452659
2016.Li.Soissons.250.2	2016_Li	2016	Soissons	18	250	Li	Limagrain	10.3712	2.14919	-0.746665	-0.0695407	-0.121278	-0.9839	-0.121278
2016.Li.Soissons.250.3	2016_Li	2016	Soissons	18	250	Li	Limagrain	10.4453	2.18443	-0.672585	-0.0343019	-0.080906	-0.664901	-0.080906
2016.Li.Solstice.150.1	2016_Li	2016	Solstice	6	150	Li	Limagrain	8.8896	1.70469	-0.533123	-0.0877009	-0.124641	-0.999737	-0.124641
2016.Li.Solstice.150.2	2016_Li	2016	Solstice	6	150	Li	Limagrain	9.40816	1.7346	-0.0145627	-0.0577905	-0.0587995	-0.460043	-0.0587995
2016.Li.Solstice.150.3	2016_Li	2016	Solstice	6	150	Li	Limagrain	9.48224	1.82663	0.0595173	0.0342327	0.0383567	0.302545	0.0383567
2016.Li.Solstice.250.1	2016_Li	2016	Solstice	6	250	Li	Limagrain	11.3342	2.28242	0.216375	0.0636895	0.0786824	0.625229	0.0786824
2016.Li.Solstice.250.2	2016_Li	2016	Solstice	6	250	Li	Limagrain	11.112	2.16261	-0.00586467	-0.0561225	-0.0565289	-0.441879	-0.0565289
2016.Li.Solstice.250.3	2016_Li	2016	Solstice	6	250	Li	Limagrain	10.7416	2.23908	-0.376265	0.0203481	-0.0057237	-0.063106	-0.0057237
2016.Li.Tobak.150.1	2016_Li	2016	Tobak	32	150	Li	Limagrain	10.6675	1.78693	1.2448	-0.00545998	0.0807933	0.691993	0.0807933
2016.Li.Tobak.150.2	2016_Li	2016	Tobak	32	150	Li	Limagrain	10.5934	1.74567	1.17072	-0.0467226	0.0343976	0.325938	0.0343976
2016.Li.Tobak.150.3	2016_Li	2016	Tobak	32	150	Li	Limagrain	9.88968	1.65789	0.466957	-0.134505	-0.102149	-0.775145	-0.102149
2016.Li.Tobak.250.1	2016_Li	2016	Tobak	32	250	Li	Limagrain	12.8529	2.16142	1.73502	-0.0573132	0.0629078	0.576239	0.0629078
2016.Li.Tobak.250.2	2016_Li	2016	Tobak	32	250	Li	Limagrain	12.2602	2.15213	1.14238	-0.0666058	0.0125505	0.153887	0.0125505
2016.Li.Tobak.250.3	2016_Li	2016	Tobak	32	250	Li	Limagrain	11.112	2.16029	-0.00586467	-0.05844	-0.0588464	-0.459983	-0.0588464
2016.Li.Xi19.150.1	2016_Li	2016	Xi19	19	150	Li	Limagrain	9.8156	1.73124	0.392877	-0.0611554	-0.0339326	-0.245869	-0.0339326
2016.Li.Xi19.150.2	2016_Li	2016	Xi19	19	150	Li	Limagrain	9.33408	1.68439	-0.0886427	-0.108007	-0.114149	-0.896043	-0.114149
2016.Li.Xi19.150.3	2016_Li	2016	Xi19	19	150	Li	Limagrain	9.33408	1.74217	-0.0886427	-0.0502251	-0.0563672	-0.444663	-0.0563672
2016.Li.Xi19.250.1	2016_Li	2016	Xi19	19	250	Li	Limagrain	10.9638	2.19886	-0.154025	-0.019874	-0.0305465	-0.246153	-0.0305465
2016.Li.Xi19.250.2	2016_Li	2016	Xi19	19	250	Li	Limagrain	10.5934	2.10981	-0.524425	-0.108929	-0.145267	-1.16043	-0.145267
2016.Li.Xi19.250.3	2016_Li	2016	Xi19	19	250	Li	Limagrain	10.3712	2.24214	-0.746665	0.0234049	-0.0283323	-0.257827	-0.0283323
2016.Ro.Apache .150.1	2016_Ro	2016	Apache	33	150	Ro	Rothamsted	7.87163	1.56957	-0.923723	-0.0619316	-0.147954	-1.10514	-0.147954
2016.Ro.Apache .150.2	2016_Ro	2016	Apache	33	150	Ro	Rothamsted	7.29531	1.62708	-1.50005	-0.00442065	-0.144115	-1.08531	-0.144115
2016.Ro.Apache .150.3	2016_Ro	2016	Apache	33	150	Ro	Rothamsted	8.47399	1.59502	-0.32137	-0.0364736	-0.0664016	-0.494609	-0.0664016
2016.Ro.Apache .250.1	2016_Ro	2016	Apache	33	250	Ro	Rothamsted	9.50648	2.12143	-0.451033	-0.00455855	-0.0465615	-0.350152	-0.0465615
2016.Ro.Apache .250.2	2016_Ro	2016	Apache	33	250	Ro	Rothamsted	10.04	2.0091	0.0824895	-0.116896	-0.109214	-0.804496	-0.109214
2016.Ro.Apache .250.3	2016_Ro	2016	Apache	33	250	Ro	Rothamsted	8.22285	2.13825	-1.73466	0.0122554	-0.149287	-1.12693	-0.149287
2016.Ro.Arlequin.150.1	2016_Ro	2016	Arlequin	34	150	Ro	Rothamsted	7.68923	1.57424	-1.10613	-0.057255	-0.160264	-1.19864	-0.160264
2016.Ro.Arlequin.150.2	2016_Ro	2016	Arlequin	34	150	Ro	Rothamsted	8.89244	1.48445	0.097083	-0.147052	-0.138011	-1.01673	-0.138011
2016.Ro.Arlequin.150.3	2016_Ro	2016	Arlequin	34	150	Ro	Rothamsted	10.457	1.5879	1.66164	-0.0435993	0.111143	0.844446	0.111143
2016.Ro.Arlequin.250.1	2016_Ro	2016	Arlequin	34	250	Ro	Rothamsted	9.20292	1.88888	-0.754591	-0.237111	-0.307383	-2.27881	-0.307383
2016.Ro.Arlequin.250.2	2016_Ro	2016	Arlequin	34	250	Ro	Rothamsted	10.7164	2.02078	0.758861	-0.105215	-0.0345455	-0.243665	-0.0345455
2016.Ro.Arlequin.250.3	2016_Ro	2016	Arlequin	34	250	Ro	Rothamsted	10.258	1.97396	0.300446	-0.152035	-0.124055	-0.910772	-0.124055
2016.Ro.Avalon.150.1	2016_Ro	2016	Avalon	20	150	Ro	Rothamsted	7.86401	1.77966	-0.931353	0.148166	0.0614327	0.439479	0.0614327
2016.Ro.Avalon.150.2	2016_Ro	2016	Avalon	20	150	Ro	Rothamsted	7.47605	1.89674	-1.31931	0.265241	0.142378	1.03092	0.142378
2016.Ro.Avalon.150.3	2016_Ro	2016	Avalon	20	150	Ro	Rothamsted	7.27846	1.7997	-1.5169	0.168205	0.026942	0.176394	0.026942
2016.Ro.Avalon.250.1	2016_Ro	2016	Avalon	20	250	Ro	Rothamsted	7.88653	2.25712	-2.07099	0.131124	-0.0617393	-0.486012	-0.0617393
2016.Ro.Avalon.250.2	2016_Ro	2016	Avalon	20	250	Ro	Rothamsted	8.26824	2.16283	-1.68928	0.0368342	-0.120482	-0.913748	-0.120482
2016.Ro.Avalon.250.3	2016_Ro	2016	Avalon	20	250	Ro	Rothamsted	8.90863	2.23889	-1.04888	0.112894	0.0152155	0.0967844	0.0152155
2016.Ro.Cadenza.150.1	2016_Ro	2016	Cadenza	21	150	Ro	Rothamsted	7.9477	1.69002	-0.847661	0.0585202	-0.0204191	-0.163139	-0.0204191
2016.Ro.Cadenza.150.2	2016_Ro	2016	Cadenza	21	150	Ro	Rothamsted	8.89564	1.67558	0.100286	0.0440861	0.0534253	0.395618	0.0534253
2016.Ro.Cadenza.150.3	2016_Ro	2016	Cadenza	21	150	Ro	Rothamsted	8.11975	1.62237	-0.675608	-0.00912597	-0.0720427	-0.541449	-0.0720427
2016.Ro.Cadenza.250.1	2016_Ro	2016	Cadenza	21	250	Ro	Rothamsted	9.72827	2.26383	-0.229244	0.137838	0.116489	0.856004	0.116489
2016.Ro.Cadenza.250.2	2016_Ro	2016	Cadenza	21	250	Ro	Rothamsted	9.98428	2.11149	0.0267673	-0.0144984	-0.0120057	-0.0881757	-0.0120057
2016.Ro.Cadenza.250.3	2016_Ro	2016	Cadenza	21	250	Ro	Rothamsted	10.075	2.26431	0.117479	0.13832	0.14926	1.10288	0.14926
2016.Ro.Cordiale.150.1	2016_Ro	2016	Cordiale	10	150	Ro	Rothamsted	8.57449	1.53988	-0.220872	-0.0916233	-0.112192	-0.830942	-0.112192
2016.Ro.Cordiale.150.2	2016_Ro	2016	Cordiale	10	150	Ro	Rothamsted	9.36692	1.51488	0.571566	-0.116614	-0.0633867	-0.4592	-0.0633867
2016.Ro.Cordiale.150.3	2016_Ro	2016	Cordiale	10	150	Ro	Rothamsted	9.68036	1.50127	0.884997	-0.130233	-0.0478163	-0.339709	-0.0478163
2016.Ro.Cordiale.250.1	2016_Ro	2016	Cordiale	10	250	Ro	Rothamsted	9.83349	2.02816	-0.124026	-0.0978323	-0.109382	-0.808784	-0.109382
2016.Ro.Cordiale.250.2	2016_Ro	2016	Cordiale	10	250	Ro	Rothamsted	11.3638	1.94143	1.4063	-0.184563	-0.0536003	-0.374693	-0.0536003
2016.Ro.Cordiale.250.3	2016_Ro	2016	Cordiale	10	250	Ro	Rothamsted	10.1591	1.81043	0.201599	-0.315565	-0.296791	-2.18657	-0.296791
2016.Ro.Crusoe.150.1	2016_Ro	2016	Crusoe	4	150	Ro	Rothamsted	9.49817	1.66354	0.70281	0.0320457	0.0974957	0.729627	0.0974957
2016.Ro.Crusoe.150.2	2016_Ro	2016	Crusoe	4	150	Ro	Rothamsted	8.8031	1.63172	0.00774435	0.000217637	0.000938838	0.00704037	0.000938838
2016.Ro.Crusoe.150.3	2016_Ro	2016	Crusoe	4	150	Ro	Rothamsted	9.44078	1.61919	0.645425	-0.012312	0.0477939	0.362111	0.0477939
2016.Ro.Crusoe.250.1	2016_Ro	2016	Crusoe	4	250	Ro	Rothamsted	11.2117	2.14585	1.25416	0.0198594	0.136654	1.02664	0.136654
2016.Ro.Crusoe.250.2	2016_Ro	2016	Crusoe	4	250	Ro	Rothamsted	11.2313	2.07191	1.27379	-0.0540782	0.0645448	0.494954	0.0645448
2016.Ro.Crusoe.250.3	2016_Ro	2016	Crusoe	4	250	Ro	Rothamsted	10.8698	2.16022	0.912298	0.0342289	0.119188	0.892745	0.119188
2016.Ro.Dacanto.150.1	2016_Ro	2016	Dacanto	37	150	Ro	Rothamsted	10.5692	1.55467	1.77384	-0.0768274	0.0883637	0.678049	0.0883637
2016.Ro.Dacanto.150.2	2016_Ro	2016	Dacanto	37	150	Ro	Rothamsted	9.82622	1.55776	1.03086	-0.0737428	0.0222577	0.179404	0.0222577
2016.Ro.Dacanto.150.3	2016_Ro	2016	Dacanto	37	150	Ro	Rothamsted	9.76043	1.47928	0.965071	-0.152218	-0.062345	-0.445712	-0.062345
2016.Ro.Dacanto.250.1	2016_Ro	2016	Dacanto	37	250	Ro	Rothamsted	11.183	1.98432	1.22547	-0.141677	-0.0275542	-0.185207	-0.0275542
2016.Ro.Dacanto.250.2	2016_Ro	2016	Dacanto	37	250	Ro	Rothamsted	10.9997	2.02749	1.0422	-0.0985071	-0.00145146	0.00465986	-0.00145146
2016.Ro.Dacanto.250.3	2016_Ro	2016	Dacanto	37	250	Ro	Rothamsted	10.3888	2.08983	0.431306	-0.0361663	0.00399946	0.0358655	0.00399946
2016.Ro.Dickens.150.1	2016_Ro	2016	Dickens	2	150	Ro	Rothamsted	10.0906	1.53418	1.2952	-0.0973201	0.0232967	0.190967	0.0232967
2016.Ro.Dickens.150.2	2016_Ro	2016	Dickens	2	150	Ro	Rothamsted	9.66354	1.4575	0.868181	-0.173994	-0.0931437	-0.674355	-0.0931437
2016.Ro.Dickens.150.3	2016_Ro	2016	Dickens	2	150	Ro	Rothamsted	9.88717	1.47043	1.09182	-0.161068	-0.0593915	-0.422054	-0.0593915
2016.Ro.Dickens.250.1	2016_Ro	2016	Dickens	2	250	Ro	Rothamsted	10.7911	1.93587	0.833559	-0.190126	-0.1125	-0.817664	-0.1125
2016.Ro.Dickens.250.2	2016_Ro	2016	Dickens	2	250	Ro	Rothamsted	11.2893	1.8659	1.33178	-0.260092	-0.136069	-0.984193	-0.136069
2016.Ro.Dickens.250.3	2016_Ro	2016	Dickens	2	250	Ro	Rothamsted	10.8536	1.98353	0.896107	-0.142464	-0.0590135	-0.422151	-0.0590135
2016.Ro.Einstein.150.1	2016_Ro	2016	Einstein	8	150	Ro	Rothamsted	9.50402	1.60213	0.708658	-0.0293685	0.036626	0.280654	0.036626
2016.Ro.Einstein.150.2	2016_Ro	2016	Einstein	8	150	Ro	Rothamsted	9.45653	1.49936	0.661172	-0.132143	-0.0705707	-0.510877	-0.0705707
2016.Ro.Einstein.150.3	2016_Ro	2016	Einstein	8	150	Ro	Rothamsted	9.00941	1.6052	0.214057	-0.0262968	-0.00636256	-0.0437826	-0.00636256
2016.Ro.Einstein.250.1	2016_Ro	2016	Einstein	8	250	Ro	Rothamsted	9.3574	1.95137	-0.600118	-0.174618	-0.230505	-1.70937	-0.230505
2016.Ro.Einstein.250.2	2016_Ro	2016	Einstein	8	250	Ro	Rothamsted	10.3263	1.96987	0.368769	-0.156121	-0.121779	-0.892972	-0.121779
2016.Ro.Einstein.250.3	2016_Ro	2016	Einstein	8	250	Ro	Rothamsted	10.8309	1.97472	0.87337	-0.151272	-0.0699381	-0.503081	-0.0699381
2016.Ro.Gallant.150.1	2016_Ro	2016	Gallant	5	150	Ro	Rothamsted	8.68888	1.49215	-0.106482	-0.139349	-0.149265	-1.10276	-0.149265
2016.Ro.Gallant.150.2	2016_Ro	2016	Gallant	5	150	Ro	Rothamsted	9.10347	1.51287	0.308117	-0.118629	-0.0899348	-0.65894	-0.0899348
2016.Ro.Gallant.150.3	2016_Ro	2016	Gallant	5	150	Ro	Rothamsted	10.2883	1.60363	1.4929	-0.0278713	0.111157	0.842058	0.111157
2016.Ro.Gallant.250.1	2016_Ro	2016	Gallant	5	250	Ro	Rothamsted	10.4984	2.04547	0.540895	-0.0805194	-0.030148	-0.214437	-0.030148
2016.Ro.Gallant.250.2	2016_Ro	2016	Gallant	5	250	Ro	Rothamsted	11.0979	1.99629	1.1404	-0.129703	-0.0235027	-0.156573	-0.0235027
2016.Ro.Gallant.250.3	2016_Ro	2016	Gallant	5	250	Ro	Rothamsted	11.064	2.13695	1.10647	0.0109543	0.113996	0.857305	0.113996
2016.Ro.Genius.150.1	2016_Ro	2016	Genius	36	150	Ro	Rothamsted	7.79658	1.82882	-0.998774	0.197319	0.104308	0.754789	0.104308
2016.Ro.Genius.150.2	2016_Ro	2016	Genius	36	150	Ro	Rothamsted	7.78763	1.74257	-1.00772	0.111072	0.0172266	0.112228	0.0172266
2016.Ro.Genius.150.3	2016_Ro	2016	Genius	36	150	Ro	Rothamsted	9.14645	1.78616	0.351089	0.154657	0.187353	1.38735	0.187353
2016.Ro.Genius.250.1	2016_Ro	2016	Genius	36	250	Ro	Rothamsted	8.66816	2.33845	-1.28935	0.212452	0.0923799	0.66251	0.0923799
2016.Ro.Genius.250.2	2016_Ro	2016	Genius	36	250	Ro	Rothamsted	9.7843	2.26077	-0.173217	0.134777	0.118646	0.872744	0.118646
2016.Ro.Genius.250.3	2016_Ro	2016	Genius	36	250	Ro	Rothamsted	9.71929	2.23443	-0.238226	0.108435	0.0862501	0.632787	0.0862501
2016.Ro.Granary.150.1	2016_Ro	2016	Granary	14	150	Ro	Rothamsted	8.69287	1.69937	-0.102492	0.0678675	0.0583228	0.428758	0.0583228
2016.Ro.Granary.150.2	2016_Ro	2016	Granary	14	150	Ro	Rothamsted	8.81581	1.6753	0.0204529	0.0438	0.0457047	0.337482	0.0457047
2016.Ro.Granary.150.3	2016_Ro	2016	Granary	14	150	Ro	Rothamsted	8.78526	1.65509	-0.0100966	0.0235917	0.0226514	0.166959	0.0226514
2016.Ro.Granary.250.1	2016_Ro	2016	Granary	14	250	Ro	Rothamsted	9.49511	2.25599	-0.462407	0.129999	0.0869368	0.634547	0.0869368
2016.Ro.Granary.250.2	2016_Ro	2016	Granary	14	250	Ro	Rothamsted	10.8141	2.27267	0.856571	0.146675	0.226444	1.68319	0.226444
2016.Ro.Granary.250.3	2016_Ro	2016	Granary	14	250	Ro	Rothamsted	10.241	2.31583	0.283498	0.189838	0.216239	1.59946	0.216239
2016.Ro.Hereward.150.1	2016_Ro	2016	Hereward	17	150	Ro	Rothamsted	8.29024	1.75982	-0.505117	0.128322	0.0812827	0.592205	0.0812827
2016.Ro.Hereward.150.2	2016_Ro	2016	Hereward	17	150	Ro	Rothamsted	8.18115	1.7357	-0.614208	0.104197	0.0469985	0.337669	0.0469985
2016.Ro.Hereward.150.3	2016_Ro	2016	Hereward	17	150	Ro	Rothamsted	7.94661	1.77061	-0.848749	0.139108	0.0600676	0.430626	0.0600676
2016.Ro.Hereward.250.1	2016_Ro	2016	Hereward	17	250	Ro	Rothamsted	9.96735	2.11963	0.00983677	-0.00636479	-0.00544873	-0.0400523	-0.00544873
2016.Ro.Hereward.250.2	2016_Ro	2016	Hereward	17	250	Ro	Rothamsted	9.50249	2.19344	-0.455029	0.067449	0.025074	0.178271	0.025074
2016.Ro.Hereward.250.3	2016_Ro	2016	Hereward	17	250	Ro	Rothamsted	9.35983	2.23368	-0.597685	0.107683	0.052023	0.37498	0.052023
2016.Ro.Hybery.150.1	2016_Ro	2016	Hybery	30	150	Ro	Rothamsted	9.22662	1.7005	0.43126	0.0690064	0.109168	0.811733	0.109168
2016.Ro.Hybery.150.2	2016_Ro	2016	Hybery	30	150	Ro	Rothamsted	9.19114	1.53666	0.395785	-0.0948357	-0.0579778	-0.421888	-0.0579778
2016.Ro.Hybery.150.3	2016_Ro	2016	Hybery	30	150	Ro	Rothamsted	9.94417	1.51988	1.14881	-0.111618	-0.00463383	-0.0172456	-0.00463383
2016.Ro.Hybery.250.1	2016_Ro	2016	Hybery	30	250	Ro	Rothamsted	11.1868	1.89674	1.22926	-0.229249	-0.114773	-0.828598	-0.114773
2016.Ro.Hybery.250.2	2016_Ro	2016	Hybery	30	250	Ro	Rothamsted	11.0751	1.96681	1.11757	-0.159179	-0.0551036	-0.390041	-0.0551036
2016.Ro.Hybery.250.3	2016_Ro	2016	Hybery	30	250	Ro	Rothamsted	10.0209	2.06776	0.0633837	-0.0582344	-0.0523318	-0.385137	-0.0523318
2016.Ro.Hystar.150.1	2016_Ro	2016	Hystar	31	150	Ro	Rothamsted	8.44441	1.51726	-0.350948	-0.114241	-0.146923	-1.08908	-0.146923
2016.Ro.Hystar.150.2	2016_Ro	2016	Hystar	31	150	Ro	Rothamsted	9.00811	1.50953	0.212757	-0.121966	-0.102153	-0.750483	-0.102153
2016.Ro.Hystar.150.3	2016_Ro	2016	Hystar	31	150	Ro	Rothamsted	9.52457	1.57441	0.729211	-0.0570888	0.0108197	0.0905739	0.0108197
2016.Ro.Hystar.250.1	2016_Ro	2016	Hystar	31	250	Ro	Rothamsted	9.98121	2.10434	0.0236947	-0.0216498	-0.0194432	-0.143091	-0.0194432
2016.Ro.Hystar.250.2	2016_Ro	2016	Hystar	31	250	Ro	Rothamsted	10.2068	1.95055	0.249296	-0.175443	-0.152227	-1.11936	-0.152227
2016.Ro.Hystar.250.3	2016_Ro	2016	Hystar	31	250	Ro	Rothamsted	10.6799	2.02249	0.722399	-0.103502	-0.0362277	-0.256614	-0.0362277
2016.Ro.JB Diego.150.1	2016_Ro	2016	JB Diego	1	150	Ro	Rothamsted	9.80167	1.46531	1.00631	-0.166189	-0.0724753	-0.519839	-0.0724753
2016.Ro.JB Diego.150.2	2016_Ro	2016	JB Diego	1	150	Ro	Rothamsted	8.69005	1.55161	-0.105308	-0.0798851	-0.0896921	-0.663245	-0.0896921
2016.Ro.JB Diego.150.3	2016_Ro	2016	JB Diego	1	150	Ro	Rothamsted	9.75267	1.65897	0.957316	0.0274705	0.116622	0.874479	0.116622
2016.Ro.JB Diego.250.1	2016_Ro	2016	JB Diego	1	250	Ro	Rothamsted	10.5071	2.1259	0.549615	-8.87941e-05	0.0510948	0.38505	0.0510948
2016.Ro.JB Diego.250.2	2016_Ro	2016	JB Diego	1	250	Ro	Rothamsted	10.9432	2.11309	0.985724	-0.0129	0.0788966	0.596586	0.0788966
2016.Ro.JB Diego.250.3	2016_Ro	2016	JB Diego	1	250	Ro	Rothamsted	11.2234	2.09474	1.26589	-0.0312552	0.0866321	0.657784	0.0866321
2016.Ro.KWS Cashel.150.1	2016_Ro	2016	KWS Cashel	9	150	Ro	Rothamsted	8.09922	1.54395	-0.696142	-0.0875474	-0.152376	-1.1344	-0.152376
2016.Ro.KWS Cashel.150.2	2016_Ro	2016	KWS Cashel	9	150	Ro	Rothamsted	8.21943	1.6091	-0.575928	-0.0223974	-0.0760314	-0.569405	-0.0760314
2016.Ro.KWS Cashel.150.3	2016_Ro	2016	KWS Cashel	9	150	Ro	Rothamsted	8.5228	1.56954	-0.272562	-0.0619605	-0.0873432	-0.648383	-0.0873432
2016.Ro.KWS Cashel.250.1	2016_Ro	2016	KWS Cashel	9	250	Ro	Rothamsted	9.57218	2.29162	-0.385331	0.165625	0.129741	0.951467	0.129741
2016.Ro.KWS Cashel.250.2	2016_Ro	2016	KWS Cashel	9	250	Ro	Rothamsted	9.76231	2.16427	-0.195206	0.0382725	0.0200938	0.145361	0.0200938
2016.Ro.KWS Cashel.250.3	2016_Ro	2016	KWS Cashel	9	250	Ro	Rothamsted	9.82651	2.26121	-0.131007	0.135221	0.12302	0.905637	0.12302
2016.Ro.KWS Lili.150.1	2016_Ro	2016	KWS Lili	11	150	Ro	Rothamsted	9.9794	1.42678	1.18405	-0.20472	-0.0944547	-0.679369	-0.0944547
2016.Ro.KWS Lili.150.2	2016_Ro	2016	KWS Lili	11	150	Ro	Rothamsted	9.87749	1.36533	1.08213	-0.266165	-0.16539	-1.20419	-0.16539
2016.Ro.KWS Lili.150.3	2016_Ro	2016	KWS Lili	11	150	Ro	Rothamsted	11.2032	1.38185	2.40788	-0.249647	-0.0254103	-0.151956	-0.0254103
2016.Ro.KWS Lili.250.1	2016_Ro	2016	KWS Lili	11	250	Ro	Rothamsted	10.4229	1.93765	0.465337	-0.188344	-0.145009	-1.06292	-0.145009
2016.Ro.KWS Lili.250.2	2016_Ro	2016	KWS Lili	11	250	Ro	Rothamsted	11.4205	2.00224	1.46301	-0.123753	0.0124909	0.113723	0.0124909
2016.Ro.KWS Lili.250.3	2016_Ro	2016	KWS Lili	11	250	Ro	Rothamsted	10.9946	1.96833	1.03704	-0.157665	-0.0610897	-0.43539	-0.0610897
2016.Ro.KWS Siskin.150.1	2016_Ro	2016	KWS Siskin	16	150	Ro	Rothamsted	9.35649	1.33009	0.561135	-0.301408	-0.249152	-1.82981	-0.249152
2016.Ro.KWS Siskin.150.2	2016_Ro	2016	KWS Siskin	16	150	Ro	Rothamsted	10.2497	1.38293	1.45437	-0.248567	-0.113127	-0.813136	-0.113127
2016.Ro.KWS Siskin.150.3	2016_Ro	2016	KWS Siskin	16	150	Ro	Rothamsted	10.1635	1.46881	1.36815	-0.162689	-0.0352786	-0.240089	-0.0352786
2016.Ro.KWS Siskin.250.1	2016_Ro	2016	KWS Siskin	16	250	Ro	Rothamsted	10.9587	1.9438	1.00116	-0.182192	-0.0889583	-0.641517	-0.0889583
2016.Ro.KWS Siskin.250.2	2016_Ro	2016	KWS Siskin	16	250	Ro	Rothamsted	11.0185	1.95681	1.06095	-0.16918	-0.0703779	-0.50356	-0.0703779
2016.Ro.KWS Siskin.250.3	2016_Ro	2016	KWS Siskin	16	250	Ro	Rothamsted	11.3331	1.97597	1.37555	-0.15002	-0.0219201	-0.14143	-0.0219201
2016.Ro.KWS Trinity.150.1	2016_Ro	2016	KWS Trinity	7	150	Ro	Rothamsted	8.6052	1.42721	-0.190157	-0.204285	-0.221994	-1.64054	-0.221994
2016.Ro.KWS Trinity.150.2	2016_Ro	2016	KWS Trinity	7	150	Ro	Rothamsted	9.52347	1.64395	0.728114	0.0124484	0.0802548	0.602807	0.0802548
2016.Ro.KWS Trinity.150.3	2016_Ro	2016	KWS Trinity	7	150	Ro	Rothamsted	9.66291	1.58707	0.867553	-0.0444334	0.0363584	0.281023	0.0363584
2016.Ro.KWS Trinity.250.1	2016_Ro	2016	KWS Trinity	7	250	Ro	Rothamsted	11.1073	2.02981	1.14978	-0.0961834	0.0108914	0.0973045	0.0108914
2016.Ro.KWS Trinity.250.2	2016_Ro	2016	KWS Trinity	7	250	Ro	Rothamsted	11.0763	2.02591	1.11879	-0.100082	0.00410612	0.0467897	0.00410612
2016.Ro.KWS Trinity.250.3	2016_Ro	2016	KWS Trinity	7	250	Ro	Rothamsted	10.6012	2.05853	0.64371	-0.0674593	-0.00751312	-0.0459352	-0.00751312
2016.Ro.KWS Willow.150.1	2016_Ro	2016	KWS Willow	15	150	Ro	Rothamsted	8.95857	1.55571	0.163213	-0.0757853	-0.0605858	-0.444558	-0.0605858
2016.Ro.KWS Willow.150.2	2016_Ro	2016	KWS Willow	15	150	Ro	Rothamsted	8.65279	1.65746	-0.142569	0.0259638	0.0126869	0.0914936	0.0126869
2016.Ro.KWS Willow.150.3	2016_Ro	2016	KWS Willow	15	150	Ro	Rothamsted	9.31266	1.48178	0.5173	-0.149721	-0.101547	-0.741522	-0.101547
2016.Ro.KWS Willow.250.1	2016_Ro	2016	KWS Willow	15	250	Ro	Rothamsted	9.79325	2.13749	-0.164269	0.0115003	-0.00379745	-0.0304375	-0.00379745
2016.Ro.KWS Willow.250.2	2016_Ro	2016	KWS Willow	15	250	Ro	Rothamsted	9.30208	2.13984	-0.655435	0.0138459	-0.0471923	-0.35782	-0.0471923
2016.Ro.KWS Willow.250.3	2016_Ro	2016	KWS Willow	15	250	Ro	Rothamsted	10.0032	2.26706	0.0456486	0.141069	0.14532	1.07276	0.14532
2016.Ro.Paragon Rht2.150.1	2016_Ro	2016	Paragon RhtD1b	40	150	Ro	Rothamsted	8.00052	1.84026	-0.794833	0.20876	0.13474	0.982307	0.13474
2016.Ro.Paragon Rht2.150.2	2016_Ro	2016	Paragon RhtD1b	40	150	Ro	Rothamsted	8.07874	1.74247	-0.716615	0.110973	0.0442371	0.315787	0.0442371
2016.Ro.Paragon Rht2.150.3	2016_Ro	2016	Paragon RhtD1b	40	150	Ro	Rothamsted	7.443	1.79283	-1.35236	0.16133	0.0353902	0.241146	0.0353902
2016.Ro.Paragon Rht2.250.1	2016_Ro	2016	Paragon RhtD1b	40	250	Ro	Rothamsted	9.78458	2.29855	-0.172934	0.172555	0.156451	1.15165	0.156451
2016.Ro.Paragon Rht2.250.2	2016_Ro	2016	Paragon RhtD1b	40	250	Ro	Rothamsted	9.37071	2.40587	-0.586808	0.27988	0.225233	1.65298	0.225233
2016.Ro.Paragon Rht2.250.3	2016_Ro	2016	Paragon RhtD1b	40	250	Ro	Rothamsted	8.55669	2.40446	-1.40082	0.278464	0.14801	1.07127	0.14801
2016.Ro.Malacca.150.1	2016_Ro	2016	Malacca	22	150	Ro	Rothamsted	8.71838	1.51279	-0.0769802	-0.118709	-0.125878	-0.929782	-0.125878
2016.Ro.Malacca.150.2	2016_Ro	2016	Malacca	22	150	Ro	Rothamsted	8.26771	1.54913	-0.527651	-0.0823658	-0.131504	-0.977935	-0.131504
2016.Ro.Malacca.150.3	2016_Ro	2016	Malacca	22	150	Ro	Rothamsted	8.84578	1.63188	0.0504265	0.000380514	0.00507653	0.0381951	0.00507653
2016.Ro.Malacca.250.1	2016_Ro	2016	Malacca	22	250	Ro	Rothamsted	10.2709	1.99045	0.313421	-0.135545	-0.106357	-0.780018	-0.106357
2016.Ro.Malacca.250.2	2016_Ro	2016	Malacca	22	250	Ro	Rothamsted	10.3623	1.92122	0.404833	-0.204772	-0.167071	-1.22658	-0.167071
2016.Ro.Malacca.250.3	2016_Ro	2016	Malacca	22	250	Ro	Rothamsted	11.062	2.12972	1.10448	0.00372996	0.106586	0.802613	0.106586
2016.Ro.Memory.150.1	2016_Ro	2016	Memory	26	150	Ro	Rothamsted	9.44617	1.54156	0.650811	-0.0899433	-0.0293358	-0.206825	-0.0293358
2016.Ro.Memory.150.2	2016_Ro	2016	Memory	26	150	Ro	Rothamsted	8.76498	1.60988	-0.0303742	-0.0216167	-0.0244454	-0.180791	-0.0244454
2016.Ro.Memory.150.3	2016_Ro	2016	Memory	26	150	Ro	Rothamsted	9.1798	1.52641	0.38444	-0.105083	-0.0692821	-0.505451	-0.0692821
2016.Ro.Memory.250.1	2016_Ro	2016	Memory	26	250	Ro	Rothamsted	9.70578	2.04682	-0.251734	-0.0791763	-0.102619	-0.760774	-0.102619
2016.Ro.Memory.250.2	2016_Ro	2016	Memory	26	250	Ro	Rothamsted	9.94749	1.93729	-0.0100201	-0.188706	-0.189639	-1.39919	-0.189639
2016.Ro.Memory.250.3	2016_Ro	2016	Memory	26	250	Ro	Rothamsted	9.95596	2.10926	-0.00155772	-0.01673	-0.0168751	-0.124517	-0.0168751
2016.Ro.Mulika.150.1	2016_Ro	2016	Mulika	12	150	Ro	Rothamsted	7.76054	1.80084	-1.03482	0.169337	0.0729684	0.523056	0.0729684
2016.Ro.Mulika.150.2	2016_Ro	2016	Mulika	12	150	Ro	Rothamsted	8.46699	1.67097	-0.328368	0.0394672	0.0088876	0.0607253	0.0088876
2016.Ro.Mulika.150.3	2016_Ro	2016	Mulika	12	150	Ro	Rothamsted	9.05804	1.88091	0.262679	0.249407	0.273869	2.02431	0.273869
2016.Ro.Mulika.250.1	2016_Ro	2016	Mulika	12	250	Ro	Rothamsted	9.6767	2.25129	-0.280813	0.125298	0.0991466	0.727302	0.0991466
2016.Ro.Mulika.250.2	2016_Ro	2016	Mulika	12	250	Ro	Rothamsted	9.58324	2.28442	-0.374272	0.15843	0.123576	0.906145	0.123576
2016.Ro.Mulika.250.3	2016_Ro	2016	Mulika	12	250	Ro	Rothamsted	9.93079	2.24287	-0.0267244	0.116875	0.114387	0.843479	0.114387
2016.Ro.Mv Karizma.150.1	2016_Ro	2016	Mv Karizma	24	150	Ro	Rothamsted	7.01554	1.86602	-1.77981	0.234527	0.0687794	0.481167	0.0687794
2016.Ro.Mv Karizma.150.2	2016_Ro	2016	Mv Karizma	24	150	Ro	Rothamsted	7.1323	1.99063	-1.66306	0.359129	0.204255	1.48234	0.204255
2016.Ro.Mv Karizma.150.3	2016_Ro	2016	Mv Karizma	24	150	Ro	Rothamsted	8.23415	1.96832	-0.561207	0.336823	0.28456	2.09104	0.28456
2016.Ro.Mv Karizma.250.1	2016_Ro	2016	Mv Karizma	24	250	Ro	Rothamsted	7.39391	2.49638	-2.56361	0.370384	0.131645	0.933396	0.131645
2016.Ro.Mv Karizma.250.2	2016_Ro	2016	Mv Karizma	24	250	Ro	Rothamsted	8.28264	2.32463	-1.67488	0.198635	0.0426598	0.290021	0.0426598
2016.Ro.Mv Karizma.250.3	2016_Ro	2016	Mv Karizma	24	250	Ro	Rothamsted	7.8365	2.48776	-2.12101	0.361763	0.164241	1.18039	0.164241
2016.Ro.Mv Lucilla.150.1	2016_Ro	2016	Mv Lucilla	25	150	Ro	Rothamsted	8.61983	1.61393	-0.175525	-0.0175698	-0.0339157	-0.252798	-0.0339157
2016.Ro.Mv Lucilla.150.2	2016_Ro	2016	Mv Lucilla	25	150	Ro	Rothamsted	8.89238	1.56289	0.0970182	-0.0686078	-0.0595729	-0.438062	-0.0595729
2016.Ro.Mv Lucilla.150.3	2016_Ro	2016	Mv Lucilla	25	150	Ro	Rothamsted	9.3653	1.61999	0.569945	-0.0115078	0.041569	0.315074	0.041569
2016.Ro.Mv Lucilla.250.1	2016_Ro	2016	Mv Lucilla	25	250	Ro	Rothamsted	10.1089	2.17303	0.151381	0.0470337	0.0611312	0.45322	0.0611312
2016.Ro.Mv Lucilla.250.2	2016_Ro	2016	Mv Lucilla	25	250	Ro	Rothamsted	9.82647	2.20567	-0.131044	0.0796817	0.0674781	0.495879	0.0674781
2016.Ro.Mv Lucilla.250.3	2016_Ro	2016	Mv Lucilla	25	250	Ro	Rothamsted	9.43733	2.22165	-0.520187	0.0956558	0.0472128	0.340636	0.0472128
2016.Ro.Nelson.150.1	2016_Ro	2016	Nelson	29	150	Ro	Rothamsted	7.26469	1.84289	-1.53067	0.211387	0.0688419	0.485302	0.0688419
2016.Ro.Nelson.150.2	2016_Ro	2016	Nelson	29	150	Ro	Rothamsted	8.40358	1.78093	-0.391773	0.149434	0.11295	0.827496	0.11295
2016.Ro.Nelson.150.3	2016_Ro	2016	Nelson	29	150	Ro	Rothamsted	8.1015	1.72261	-0.693862	0.0911108	0.0264941	0.185226	0.0264941
2016.Ro.Nelson.250.1	2016_Ro	2016	Nelson	29	250	Ro	Rothamsted	8.81459	2.31359	-1.14292	0.187598	0.0811618	0.581909	0.0811618
2016.Ro.Nelson.250.2	2016_Ro	2016	Nelson	29	250	Ro	Rothamsted	9.01339	2.3415	-0.944123	0.215506	0.127584	0.927313	0.127584
2016.Ro.Nelson.250.3	2016_Ro	2016	Nelson	29	250	Ro	Rothamsted	9.3873	2.2562	-0.570214	0.130205	0.0771035	0.560414	0.0771035
2016.Ro.Paragon 1Bl/1RS.150.1	2016_Ro	2016	Paragon	13	150	Ro	Rothamsted	7.87527	1.61888	-0.920089	-0.0126207	-0.0983051	-0.738801	-0.0983051
2016.Ro.Paragon 1Bl/1RS.150.2	2016_Ro	2016	Paragon	13	150	Ro	Rothamsted	7.78949	1.73978	-1.00587	0.108284	0.0146112	0.0929605	0.0146112
2016.Ro.Paragon 1Bl/1RS.150.3	2016_Ro	2016	Paragon	13	150	Ro	Rothamsted	7.28776	1.86594	-1.5076	0.234437	0.0940397	0.671536	0.0940397
2016.Ro.Paragon 1Bl/1RS.250.1	2016_Ro	2016	Paragon	13	250	Ro	Rothamsted	8.06683	2.35867	-1.89069	0.232673	0.056601	0.389687	0.056601
2016.Ro.Paragon 1Bl/1RS.250.2	2016_Ro	2016	Paragon	13	250	Ro	Rothamsted	8.78909	2.27898	-1.16842	0.152986	0.044175	0.308667	0.044175
2016.Ro.Paragon 1Bl/1RS.250.3	2016_Ro	2016	Paragon	13	250	Ro	Rothamsted	8.40427	2.37375	-1.55324	0.247756	0.103109	0.737769	0.103109
2016.Ro.Paragon Stay green.150.1	2016_Ro	2016	Paragon Stay green	39	150	Ro	Rothamsted	7.55336	1.78261	-1.242	0.151109	0.0354467	0.24319	0.0354467
2016.Ro.Paragon Stay green.150.2	2016_Ro	2016	Paragon Stay green	39	150	Ro	Rothamsted	7.44417	1.71413	-1.35118	0.082636	-0.0431945	-0.338586	-0.0431945
2016.Ro.Paragon Stay green.150.3	2016_Ro	2016	Paragon Stay green	39	150	Ro	Rothamsted	7.42765	1.78715	-1.36771	0.155651	0.0282814	0.188475	0.0282814
2016.Ro.Paragon Stay green.250.1	2016_Ro	2016	Paragon Stay green	39	250	Ro	Rothamsted	7.51631	2.19489	-2.44121	0.0688931	-0.158447	-1.20492	-0.158447
2016.Ro.Paragon Stay green.250.2	2016_Ro	2016	Paragon Stay green	39	250	Ro	Rothamsted	8.25913	2.23898	-1.69839	0.112988	-0.0451765	-0.358328	-0.0451765
2016.Ro.Paragon Stay green.250.3	2016_Ro	2016	Paragon Stay green	39	250	Ro	Rothamsted	8.60269	2.30694	-1.35482	0.180949	0.0547791	0.384148	0.0547791
2016.Ro.Potenzial.150.1	2016_Ro	2016	Potenzial	27	150	Ro	Rothamsted	8.21757	1.60732	-0.577789	-0.0241792	-0.0779864	-0.583856	-0.0779864
2016.Ro.Potenzial.150.2	2016_Ro	2016	Potenzial	27	150	Ro	Rothamsted	8.87481	1.73636	0.0794563	0.104863	0.112263	0.829377	0.112263
2016.Ro.Potenzial.150.3	2016_Ro	2016	Potenzial	27	150	Ro	Rothamsted	8.49019	1.72681	-0.305169	0.0953133	0.0668941	0.489003	0.0668941
2016.Ro.Potenzial.250.1	2016_Ro	2016	Potenzial	27	250	Ro	Rothamsted	9.38981	2.28111	-0.567706	0.155119	0.10225	0.74597	0.10225
2016.Ro.Potenzial.250.2	2016_Ro	2016	Potenzial	27	250	Ro	Rothamsted	9.48341	2.13628	-0.474101	0.0102833	-0.0338679	-0.256848	-0.0338679
2016.Ro.Potenzial.250.3	2016_Ro	2016	Potenzial	27	250	Ro	Rothamsted	9.95673	2.14952	-0.000784749	0.0235226	0.0234495	0.172985	0.0234495
2016.Ro.Premio.150.1	2016_Ro	2016	Premio	35	150	Ro	Rothamsted	8.6422	1.68373	-0.153159	0.0522329	0.0379698	0.277859	0.0379698
2016.Ro.Premio.150.2	2016_Ro	2016	Premio	35	150	Ro	Rothamsted	8.94271	1.76182	0.147356	0.130317	0.144039	1.06481	0.144039
2016.Ro.Premio.150.3	2016_Ro	2016	Premio	35	150	Ro	Rothamsted	9.75409	1.67274	0.958734	0.0412411	0.130524	0.977065	0.130524
2016.Ro.Premio.250.1	2016_Ro	2016	Premio	35	250	Ro	Rothamsted	10.7217	2.15884	0.764173	0.0328477	0.104012	0.778605	0.104012
2016.Ro.Premio.250.2	2016_Ro	2016	Premio	35	250	Ro	Rothamsted	10.9837	2.13598	1.02618	0.00998302	0.105547	0.793793	0.105547
2016.Ro.Premio.250.3	2016_Ro	2016	Premio	35	250	Ro	Rothamsted	10.8853	2.15764	0.927794	0.0316456	0.118047	0.884562	0.118047
2016.Ro.Rht2.150.1	2016_Ro	2016	Paragon 1BL/1RS	38	150	Ro	Rothamsted	7.42862	1.77947	-1.36674	0.147974	0.0206951	0.132522	0.0206951
2016.Ro.Rht2.150.2	2016_Ro	2016	Paragon 1BL/1RS	38	150	Ro	Rothamsted	7.90238	1.75578	-0.892979	0.124277	0.0411177	0.290174	0.0411177
2016.Ro.Rht2.150.3	2016_Ro	2016	Paragon 1BL/1RS	38	150	Ro	Rothamsted	7.26733	1.85791	-1.52803	0.226409	0.0841091	0.597973	0.0841091
2016.Ro.Rht2.250.1	2016_Ro	2016	Paragon 1BL/1RS	38	250	Ro	Rothamsted	8.64034	2.20745	-1.31717	0.0814559	-0.0412073	-0.323425	-0.0412073
2016.Ro.Rht2.250.2	2016_Ro	2016	Paragon 1BL/1RS	38	250	Ro	Rothamsted	8.62631	2.17451	-1.33121	0.048515	-0.075455	-0.57629	-0.075455
2016.Ro.Rht2.250.3	2016_Ro	2016	Paragon 1BL/1RS	38	250	Ro	Rothamsted	8.9716	2.28781	-0.985916	0.161822	0.0700077	0.501935	0.0700077
2016.Ro.Rumor.150.1	2016_Ro	2016	Rumor	28	150	Ro	Rothamsted	9.97669	1.48629	1.18133	-0.145208	-0.0351947	-0.242225	-0.0351947
2016.Ro.Rumor.150.2	2016_Ro	2016	Rumor	28	150	Ro	Rothamsted	10.086	1.58363	1.29062	-0.047872	0.072318	0.552548	0.072318
2016.Ro.Rumor.150.3	2016_Ro	2016	Rumor	28	150	Ro	Rothamsted	10.5206	1.42516	1.72525	-0.206337	-0.0456712	-0.311494	-0.0456712
2016.Ro.Rumor.250.1	2016_Ro	2016	Rumor	28	250	Ro	Rothamsted	10.1854	1.93903	0.227851	-0.186958	-0.165739	-1.21936	-0.165739
2016.Ro.Rumor.250.2	2016_Ro	2016	Rumor	28	250	Ro	Rothamsted	10.3484	1.83265	0.390921	-0.293341	-0.256936	-1.88975	-0.256936
2016.Ro.Rumor.250.3	2016_Ro	2016	Rumor	28	250	Ro	Rothamsted	11.5933	1.96627	1.63577	-0.159725	-0.00739179	-0.0304115	-0.00739179
2016.Ro.Shamrock.150.1	2016_Ro	2016	Shamrock	23	150	Ro	Rothamsted	8.52361	1.53832	-0.271743	-0.0931752	-0.118482	-0.878092	-0.118482
2016.Ro.Shamrock.150.2	2016_Ro	2016	Shamrock	23	150	Ro	Rothamsted	8.16518	1.64522	-0.630179	0.0137232	-0.0449629	-0.341001	-0.0449629
2016.Ro.Shamrock.150.3	2016_Ro	2016	Shamrock	23	150	Ro	Rothamsted	8.08717	1.59031	-0.708189	-0.0411877	-0.107139	-0.800845	-0.107139
2016.Ro.Shamrock.250.1	2016_Ro	2016	Shamrock	23	250	Ro	Rothamsted	8.77185	1.94352	-1.18566	-0.182473	-0.292889	-2.17824	-0.292889
2016.Ro.Shamrock.250.2	2016_Ro	2016	Shamrock	23	250	Ro	Rothamsted	9.80513	2.04126	-0.152381	-0.0847295	-0.0989202	-0.732019	-0.0989202
2016.Ro.Shamrock.250.3	2016_Ro	2016	Shamrock	23	250	Ro	Rothamsted	10.1491	2.09002	0.191557	-0.0359707	-0.0181317	-0.13094	-0.0181317
2016.Ro.Skyfall.150.1	2016_Ro	2016	Skyfall	3	150	Ro	Rothamsted	8.97033	1.58966	0.174973	-0.0418339	-0.0255393	-0.185833	-0.0255393
2016.Ro.Skyfall.150.2	2016_Ro	2016	Skyfall	3	150	Ro	Rothamsted	9.41948	1.6493	0.624127	0.0178036	0.0759261	0.569339	0.0759261
2016.Ro.Skyfall.150.3	2016_Ro	2016	Skyfall	3	150	Ro	Rothamsted	10.0589	1.70784	1.2635	0.0763376	0.194002	1.44986	0.194002
2016.Ro.Skyfall.250.1	2016_Ro	2016	Skyfall	3	250	Ro	Rothamsted	10.0286	2.16298	0.0711291	0.0369842	0.0436082	0.322763	0.0436082
2016.Ro.Skyfall.250.2	2016_Ro	2016	Skyfall	3	250	Ro	Rothamsted	10.3797	2.17424	0.422199	0.0482514	0.0875691	0.652257	0.0875691
2016.Ro.Skyfall.250.3	2016_Ro	2016	Skyfall	3	250	Ro	Rothamsted	9.81188	2.16952	-0.145634	0.0435252	0.0299629	0.2189	0.0299629
2016.Ro.Soissons.150.1	2016_Ro	2016	Soissons	18	150	Ro	Rothamsted	8.84009	1.50746	0.0447271	-0.124038	-0.119873	-0.883691	-0.119873
2016.Ro.Soissons.150.2	2016_Ro	2016	Soissons	18	150	Ro	Rothamsted	7.90538	1.60865	-0.889974	-0.0228469	-0.105727	-0.793109	-0.105727
2016.Ro.Soissons.150.3	2016_Ro	2016	Soissons	18	150	Ro	Rothamsted	9.17734	1.69341	0.381981	0.0619135	0.0974859	0.724823	0.0974859
2016.Ro.Soissons.250.1	2016_Ro	2016	Soissons	18	250	Ro	Rothamsted	10.2297	2.03271	0.272214	-0.0932843	-0.0679341	-0.497162	-0.0679341
2016.Ro.Soissons.250.2	2016_Ro	2016	Soissons	18	250	Ro	Rothamsted	9.00927	2.02475	-0.948242	-0.10124	-0.189546	-1.41233	-0.189546
2016.Ro.Soissons.250.3	2016_Ro	2016	Soissons	18	250	Ro	Rothamsted	9.28501	2.0124	-0.672507	-0.113594	-0.176221	-1.30997	-0.176221
2016.Ro.Solstice.150.1	2016_Ro	2016	Solstice	6	150	Ro	Rothamsted	9.28646	1.7112	0.491099	0.0797029	0.125437	0.932638	0.125437
2016.Ro.Solstice.150.2	2016_Ro	2016	Solstice	6	150	Ro	Rothamsted	8.96332	1.69435	0.167965	0.0628517	0.0784937	0.581555	0.0784937
2016.Ro.Solstice.150.3	2016_Ro	2016	Solstice	6	150	Ro	Rothamsted	8.61839	1.63483	-0.176965	0.00333008	-0.01315	-0.0996219	-0.01315
2016.Ro.Solstice.250.1	2016_Ro	2016	Solstice	6	250	Ro	Rothamsted	10.3672	2.15137	0.409642	0.0253727	0.0635211	0.47466	0.0635211
2016.Ro.Solstice.250.2	2016_Ro	2016	Solstice	6	250	Ro	Rothamsted	10.3832	2.07537	0.42566	-0.050627	-0.010987	-0.0747784	-0.010987
2016.Ro.Solstice.250.3	2016_Ro	2016	Solstice	6	250	Ro	Rothamsted	10.2119	2.14273	0.254369	0.0167336	0.040422	0.301959	0.040422
2016.Ro.Tobak.150.1	2016_Ro	2016	Tobak	32	150	Ro	Rothamsted	8.95462	1.65012	0.159266	0.0186214	0.0334533	0.249146	0.0334533
2016.Ro.Tobak.150.2	2016_Ro	2016	Tobak	32	150	Ro	Rothamsted	9.47032	1.56054	0.674962	-0.0709567	-0.00810009	-0.0498047	-0.00810009
2016.Ro.Tobak.150.3	2016_Ro	2016	Tobak	32	150	Ro	Rothamsted	9.60763	1.64471	0.812269	0.0132122	0.0888556	0.667499	0.0888556
2016.Ro.Tobak.250.1	2016_Ro	2016	Tobak	32	250	Ro	Rothamsted	10.208	2.10208	0.250491	-0.0239081	-0.000580785	-0.000591012	-0.000580785
2016.Ro.Tobak.250.2	2016_Ro	2016	Tobak	32	250	Ro	Rothamsted	11.3513	2.16857	1.39381	0.0425758	0.172376	1.29223	0.172376
2016.Ro.Tobak.250.3	2016_Ro	2016	Tobak	32	250	Ro	Rothamsted	10.0856	2.23912	0.128103	0.113132	0.125062	0.924518	0.125062
2016.Ro.Xi19.150.1	2016_Ro	2016	Xi19	19	150	Ro	Rothamsted	8.95929	1.66847	0.163932	0.0369709	0.0522372	0.387791	0.0522372
2016.Ro.Xi19.150.2	2016_Ro	2016	Xi19	19	150	Ro	Rothamsted	8.76242	1.60146	-0.032934	-0.0300416	-0.0331086	-0.244741	-0.0331086
2016.Ro.Xi19.150.3	2016_Ro	2016	Xi19	19	150	Ro	Rothamsted	8.24663	1.56923	-0.548731	-0.0622649	-0.113366	-0.844436	-0.113366
2016.Ro.Xi19.250.1	2016_Ro	2016	Xi19	19	250	Ro	Rothamsted	10.1744	1.9628	0.216928	-0.163197	-0.142996	-1.05174	-0.142996
2016.Ro.Xi19.250.2	2016_Ro	2016	Xi19	19	250	Ro	Rothamsted	9.94718	2.15627	-0.0103307	0.0302789	0.0293169	0.216129	0.0293169
2016.Ro.Xi19.250.3	2016_Ro	2016	Xi19	19	250	Ro	Rothamsted	10.2545	2.1492	0.296963	0.0232046	0.0508596	0.379589	0.0508596
2016.Sa.Apache .150.1	2016_Sa	2016	Apache	33	150	Sa	SaatenUnion	8.50524	1.43945	0.52851	-0.286936	-0.254225	-1.48045	-0.254225
2016.Sa.Apache .150.2	2016_Sa	2016	Apache	33	150	Sa	SaatenUnion	8.15374	1.62841	0.177013	-0.0979801	-0.0870243	-0.506672	-0.0870243
2016.Sa.Apache .150.3	2016_Sa	2016	Apache	33	150	Sa	SaatenUnion	7.77132	1.83248	-0.205406	0.106087	0.0933737	0.544056	0.0933737
2016.Sa.Apache .250.1	2016_Sa	2016	Apache	33	250	Sa	SaatenUnion	8.72766	2.26506	-0.502705	-0.0213592	-0.0524726	-0.289055	-0.0524726
2016.Sa.Apache .250.2	2016_Sa	2016	Apache	33	250	Sa	SaatenUnion	10.5557	2.23087	1.32536	-0.0555422	0.0264873	0.116985	0.0264873
2016.Sa.Apache .250.3	2016_Sa	2016	Apache	33	250	Sa	SaatenUnion	9.70009	2.20564	0.469724	-0.0807815	-0.0517093	-0.310901	-0.0517093
2016.Sa.Arlequin.150.1	2016_Sa	2016	Arlequin	34	150	Sa	SaatenUnion	7.7093	1.47366	-0.267431	-0.25273	-0.269282	-1.54581	-0.269282
2016.Sa.Arlequin.150.2	2016_Sa	2016	Arlequin	34	150	Sa	SaatenUnion	7.35536	1.61515	-0.621367	-0.11124	-0.149697	-0.846575	-0.149697
2016.Sa.Arlequin.150.3	2016_Sa	2016	Arlequin	34	150	Sa	SaatenUnion	7.09142	1.55238	-0.885315	-0.174005	-0.228799	-1.29565	-0.228799
2016.Sa.Arlequin.250.1	2016_Sa	2016	Arlequin	34	250	Sa	SaatenUnion	8.29072	2.16451	-0.939648	-0.121902	-0.180059	-1.01309	-0.180059
2016.Sa.Arlequin.250.2	2016_Sa	2016	Arlequin	34	250	Sa	SaatenUnion	9.15654	2.04842	-0.0738277	-0.238001	-0.24257	-1.39698	-0.24257
2016.Sa.Arlequin.250.3	2016_Sa	2016	Arlequin	34	250	Sa	SaatenUnion	9.21358	1.99136	-0.0167858	-0.295056	-0.296095	-1.70721	-0.296095
2016.Sa.Avalon.150.1	2016_Sa	2016	Avalon	20	150	Sa	SaatenUnion	7.32021	1.73711	-0.656516	0.0107164	-0.0299168	-0.154817	-0.0299168
2016.Sa.Avalon.150.2	2016_Sa	2016	Avalon	20	150	Sa	SaatenUnion	6.68657	1.92821	-1.29016	0.201825	0.121975	0.738286	0.121975
2016.Sa.Avalon.150.3	2016_Sa	2016	Avalon	20	150	Sa	SaatenUnion	7.20929	1.897	-0.767442	0.170606	0.123108	0.730711	0.123108
2016.Sa.Avalon.250.1	2016_Sa	2016	Avalon	20	250	Sa	SaatenUnion	7.94367	2.33665	-1.2867	0.0502294	-0.0294071	-0.134868	-0.0294071
2016.Sa.Avalon.250.2	2016_Sa	2016	Avalon	20	250	Sa	SaatenUnion	8.56966	2.32597	-0.66071	0.0395494	-0.00134331	0.0100869	-0.00134331
2016.Sa.Avalon.250.3	2016_Sa	2016	Avalon	20	250	Sa	SaatenUnion	7.49277	2.31453	-1.7376	0.0281131	-0.0794304	-0.411195	-0.0794304
2016.Sa.Cadenza.150.1	2016_Sa	2016	Cadenza	21	150	Sa	SaatenUnion	7.93596	1.56751	-0.0407701	-0.158878	-0.161401	-0.929745	-0.161401
2016.Sa.Cadenza.150.2	2016_Sa	2016	Cadenza	21	150	Sa	SaatenUnion	7.34759	1.85807	-0.629137	0.13168	0.0927415	0.551848	0.0927415
2016.Sa.Cadenza.150.3	2016_Sa	2016	Cadenza	21	150	Sa	SaatenUnion	6.54581	1.92848	-1.43092	0.202092	0.11353	0.693382	0.11353
2016.Sa.Cadenza.250.1	2016_Sa	2016	Cadenza	21	250	Sa	SaatenUnion	8.56471	2.47104	-0.665664	0.184619	0.14342	0.845111	0.14342
2016.Sa.Cadenza.250.2	2016_Sa	2016	Cadenza	21	250	Sa	SaatenUnion	8.63458	2.34332	-0.595788	0.0569064	0.0200318	0.131611	0.0200318
2016.Sa.Cadenza.250.3	2016_Sa	2016	Cadenza	21	250	Sa	SaatenUnion	10.3354	2.51265	1.10506	0.226238	0.294633	1.6694	0.294633
2016.Sa.Cordiale.150.1	2016_Sa	2016	Cordiale	10	150	Sa	SaatenUnion	8.73917	1.51136	0.762438	-0.215025	-0.167836	-0.988539	-0.167836
2016.Sa.Cordiale.150.2	2016_Sa	2016	Cordiale	10	150	Sa	SaatenUnion	9.78373	1.703	1.807	-0.0233907	0.0884484	0.461331	0.0884484
2016.Sa.Cordiale.150.3	2016_Sa	2016	Cordiale	10	150	Sa	SaatenUnion	9.04582	1.69225	1.06909	-0.0341388	0.0320297	0.155867	0.0320297
2016.Sa.Cordiale.250.1	2016_Sa	2016	Cordiale	10	250	Sa	SaatenUnion	8.75354	2.27614	-0.476828	-0.0102759	-0.0397878	-0.216597	-0.0397878
2016.Sa.Cordiale.250.2	2016_Sa	2016	Cordiale	10	250	Sa	SaatenUnion	10.6534	2.1465	1.42299	-0.139918	-0.0518464	-0.337423	-0.0518464
2016.Sa.Cordiale.250.3	2016_Sa	2016	Cordiale	10	250	Sa	SaatenUnion	8.64599	2.26465	-0.58438	-0.0217631	-0.0579317	-0.318334	-0.0579317
2016.Sa.Crusoe.150.1	2016_Sa	2016	Crusoe	4	150	Sa	SaatenUnion	6.91454	1.80644	-1.06219	0.0800514	0.0143102	0.111202	0.0143102
2016.Sa.Crusoe.150.2	2016_Sa	2016	Crusoe	4	150	Sa	SaatenUnion	7.76471	1.7815	-0.212024	0.0551114	0.0419888	0.247884	0.0419888
2016.Sa.Crusoe.150.3	2016_Sa	2016	Crusoe	4	150	Sa	SaatenUnion	7.62535	1.90128	-0.351383	0.174887	0.153139	0.892683	0.153139
2016.Sa.Crusoe.250.1	2016_Sa	2016	Crusoe	4	250	Sa	SaatenUnion	8.94118	2.46296	-0.289193	0.17654	0.158642	0.922737	0.158642
2016.Sa.Crusoe.250.2	2016_Sa	2016	Crusoe	4	250	Sa	SaatenUnion	10.8204	2.43321	1.59007	0.146797	0.24521	1.37128	0.24521
2016.Sa.Crusoe.250.3	2016_Sa	2016	Crusoe	4	250	Sa	SaatenUnion	9.22471	2.44001	-0.00565805	0.153596	0.153246	0.883965	0.153246
2016.Sa.Dacanto.150.1	2016_Sa	2016	Dacanto	37	150	Sa	SaatenUnion	8.07187	1.5375	0.0951413	-0.188889	-0.183	-1.05798	-0.183
2016.Sa.Dacanto.150.2	2016_Sa	2016	Dacanto	37	150	Sa	SaatenUnion	9.96132	1.58228	1.98459	-0.144106	-0.0212754	-0.17627	-0.0212754
2016.Sa.Dacanto.150.3	2016_Sa	2016	Dacanto	37	150	Sa	SaatenUnion	8.38824	1.64617	0.411514	-0.0802213	-0.0547518	-0.326877	-0.0547518
2016.Sa.Dacanto.250.1	2016_Sa	2016	Dacanto	37	250	Sa	SaatenUnion	9.72193	2.22861	0.491556	-0.05781	-0.0273866	-0.171215	-0.0273866
2016.Sa.Dacanto.250.2	2016_Sa	2016	Dacanto	37	250	Sa	SaatenUnion	9.58881	2.25379	0.358442	-0.0326314	-0.0104466	-0.069924	-0.0104466
2016.Sa.Dacanto.250.3	2016_Sa	2016	Dacanto	37	250	Sa	SaatenUnion	10.6477	2.19029	1.41732	-0.0961312	-0.00841029	-0.0867614	-0.00841029
2016.Sa.Dickens.150.1	2016_Sa	2016	Dickens	2	150	Sa	SaatenUnion	7.98118	1.4303	0.00444615	-0.296094	-0.295818	-1.70619	-0.295818
2016.Sa.Dickens.150.2	2016_Sa	2016	Dickens	2	150	Sa	SaatenUnion	9.63516	1.52799	1.65843	-0.198403	-0.0957589	-0.597034	-0.0957589
2016.Sa.Dickens.150.3	2016_Sa	2016	Dickens	2	150	Sa	SaatenUnion	8.81939	1.59109	0.842664	-0.135302	-0.0831474	-0.50228	-0.0831474
2016.Sa.Dickens.250.1	2016_Sa	2016	Dickens	2	250	Sa	SaatenUnion	9.22134	2.05523	-0.00903403	-0.231191	-0.23175	-1.33633	-0.23175
2016.Sa.Dickens.250.2	2016_Sa	2016	Dickens	2	250	Sa	SaatenUnion	8.92424	2.00989	-0.306127	-0.276524	-0.295471	-1.6958	-0.295471
2016.Sa.Dickens.250.3	2016_Sa	2016	Dickens	2	250	Sa	SaatenUnion	10.818	2.07317	1.58761	-0.213249	-0.114989	-0.706027	-0.114989
2016.Sa.Einstein.150.1	2016_Sa	2016	Einstein	8	150	Sa	SaatenUnion	7.80378	1.51776	-0.172947	-0.208626	-0.21933	-1.26027	-0.21933
2016.Sa.Einstein.150.2	2016_Sa	2016	Einstein	8	150	Sa	SaatenUnion	7.5967	1.64555	-0.380033	-0.0808438	-0.104365	-0.591643	-0.104365
2016.Sa.Einstein.150.3	2016_Sa	2016	Einstein	8	150	Sa	SaatenUnion	6.81323	1.85639	-1.1635	0.129998	0.0579864	0.36583	0.0579864
2016.Sa.Einstein.250.1	2016_Sa	2016	Einstein	8	250	Sa	SaatenUnion	9.59218	2.26788	0.361808	-0.0185414	0.00385163	0.0124473	0.00385163
2016.Sa.Einstein.250.2	2016_Sa	2016	Einstein	8	250	Sa	SaatenUnion	10.7794	2.09708	1.54906	-0.189333	-0.0934585	-0.580814	-0.0934585
2016.Sa.Einstein.250.3	2016_Sa	2016	Einstein	8	250	Sa	SaatenUnion	9.32164	2.10468	0.0912741	-0.18174	-0.176091	-1.01803	-0.176091
2016.Sa.Gallant.150.1	2016_Sa	2016	Gallant	5	150	Sa	SaatenUnion	8.10125	1.40298	0.124517	-0.323414	-0.315707	-1.82413	-0.315707
2016.Sa.Gallant.150.2	2016_Sa	2016	Gallant	5	150	Sa	SaatenUnion	7.59687	1.59406	-0.379857	-0.132331	-0.155841	-0.888525	-0.155841
2016.Sa.Gallant.150.3	2016_Sa	2016	Gallant	5	150	Sa	SaatenUnion	7.68639	1.56357	-0.290343	-0.162818	-0.180788	-1.03482	-0.180788
2016.Sa.Gallant.250.1	2016_Sa	2016	Gallant	5	250	Sa	SaatenUnion	9.49733	2.17804	0.266957	-0.108377	-0.0918542	-0.536955	-0.0918542
2016.Sa.Gallant.250.2	2016_Sa	2016	Gallant	5	250	Sa	SaatenUnion	9.44467	2.18742	0.214303	-0.0989999	-0.0857362	-0.500249	-0.0857362
2016.Sa.Gallant.250.3	2016_Sa	2016	Gallant	5	250	Sa	SaatenUnion	9.2239	2.0854	-0.00646582	-0.201013	-0.201413	-1.16143	-0.201413
2016.Sa.Genius.150.1	2016_Sa	2016	Genius	36	150	Sa	SaatenUnion	7.9186	1.65009	-0.0581294	-0.0763005	-0.0798982	-0.459226	-0.0798982
2016.Sa.Genius.150.2	2016_Sa	2016	Genius	36	150	Sa	SaatenUnion	7.88209	1.94315	-0.0946422	0.216759	0.210902	1.21888	0.210902
2016.Sa.Genius.150.3	2016_Sa	2016	Genius	36	150	Sa	SaatenUnion	7.74714	2.22758	-0.229589	0.501186	0.486976	2.81472	0.486976
2016.Sa.Genius.250.1	2016_Sa	2016	Genius	36	250	Sa	SaatenUnion	9.66426	2.49182	0.433895	0.205398	0.232253	1.32776	0.232253
2016.Sa.Genius.250.2	2016_Sa	2016	Genius	36	250	Sa	SaatenUnion	9.67554	2.47947	0.445172	0.193058	0.22061	1.2603	0.22061
2016.Sa.Genius.250.3	2016_Sa	2016	Genius	36	250	Sa	SaatenUnion	9.14045	2.37545	-0.0899152	0.0890334	0.0834683	0.483812	0.0834683
2016.Sa.Granary.150.1	2016_Sa	2016	Granary	14	150	Sa	SaatenUnion	8.8999	1.5319	0.923166	-0.194493	-0.137356	-0.817089	-0.137356
2016.Sa.Granary.150.2	2016_Sa	2016	Granary	14	150	Sa	SaatenUnion	8.07814	1.78827	0.101409	0.0618771	0.0681535	0.390323	0.0681535
2016.Sa.Granary.150.3	2016_Sa	2016	Granary	14	150	Sa	SaatenUnion	7.14096	1.589	-0.835768	-0.137391	-0.189118	-1.06814	-0.189118
2016.Sa.Granary.250.1	2016_Sa	2016	Granary	14	250	Sa	SaatenUnion	9.62633	2.45488	0.395957	0.168462	0.192968	1.10221	0.192968
2016.Sa.Granary.250.2	2016_Sa	2016	Granary	14	250	Sa	SaatenUnion	9.88376	2.36836	0.653392	0.0819476	0.122387	0.688206	0.122387
2016.Sa.Granary.250.3	2016_Sa	2016	Granary	14	250	Sa	SaatenUnion	10.9924	2.35415	1.76199	0.0677371	0.176791	0.97204	0.176791
2016.Sa.Hereward.150.1	2016_Sa	2016	Hereward	17	150	Sa	SaatenUnion	7.37709	1.90988	-0.599641	0.183495	0.146382	0.86041	0.146382
2016.Sa.Hereward.150.2	2016_Sa	2016	Hereward	17	150	Sa	SaatenUnion	6.86174	2.02293	-1.11499	0.296543	0.227534	1.34235	0.227534
2016.Sa.Hereward.150.3	2016_Sa	2016	Hereward	17	150	Sa	SaatenUnion	7.96739	1.94513	-0.00933618	0.218735	0.218157	1.25843	0.218157
2016.Sa.Hereward.250.1	2016_Sa	2016	Hereward	17	250	Sa	SaatenUnion	8.57045	2.47285	-0.659922	0.186438	0.145594	0.857492	0.145594
2016.Sa.Hereward.250.2	2016_Sa	2016	Hereward	17	250	Sa	SaatenUnion	8.95258	2.37561	-0.277785	0.0891886	0.0719959	0.422719	0.0719959
2016.Sa.Hereward.250.3	2016_Sa	2016	Hereward	17	250	Sa	SaatenUnion	8.43128	2.40192	-0.799088	0.115505	0.066048	0.402486	0.066048
2016.Sa.Hybery.150.1	2016_Sa	2016	Hybery	30	150	Sa	SaatenUnion	9.98511	1.51397	2.00838	-0.21242	-0.0881172	-0.562407	-0.0881172
2016.Sa.Hybery.150.2	2016_Sa	2016	Hybery	30	150	Sa	SaatenUnion	9.16578	1.58508	1.18905	-0.141306	-0.0677137	-0.422619	-0.0677137
2016.Sa.Hybery.150.3	2016_Sa	2016	Hybery	30	150	Sa	SaatenUnion	10.4721	1.59557	2.4954	-0.130821	0.0236239	0.0688889	0.0236239
2016.Sa.Hybery.250.1	2016_Sa	2016	Hybery	30	250	Sa	SaatenUnion	10.877	2.1799	1.64664	-0.10652	-0.00460637	-0.0710129	-0.00460637
2016.Sa.Hybery.250.2	2016_Sa	2016	Hybery	30	250	Sa	SaatenUnion	10.0824	2.12427	0.851983	-0.162147	-0.109416	-0.654029	-0.109416
2016.Sa.Hybery.250.3	2016_Sa	2016	Hybery	30	250	Sa	SaatenUnion	11.7578	2.1756	2.52742	-0.110815	0.0456125	0.194839	0.0456125
2016.Sa.Hystar.150.1	2016_Sa	2016	Hystar	31	150	Sa	SaatenUnion	9.7249	1.42511	1.74817	-0.301275	-0.193077	-1.16072	-0.193077
2016.Sa.Hystar.150.2	2016_Sa	2016	Hystar	31	150	Sa	SaatenUnion	8.99801	1.52766	1.02128	-0.198733	-0.135524	-0.809172	-0.135524
2016.Sa.Hystar.150.3	2016_Sa	2016	Hystar	31	150	Sa	SaatenUnion	9.33611	1.46477	1.35938	-0.261624	-0.177489	-1.06032	-0.177489
2016.Sa.Hystar.250.1	2016_Sa	2016	Hystar	31	250	Sa	SaatenUnion	10.3142	2.08204	1.08384	-0.204375	-0.137294	-0.821067	-0.137294
2016.Sa.Hystar.250.2	2016_Sa	2016	Hystar	31	250	Sa	SaatenUnion	9.41248	1.99352	0.182108	-0.2929	-0.281629	-1.62915	-0.281629
2016.Sa.Hystar.250.3	2016_Sa	2016	Hystar	31	250	Sa	SaatenUnion	10.0692	2.07028	0.838868	-0.216138	-0.164218	-0.969736	-0.164218
2016.Sa.JB Diego.150.1	2016_Sa	2016	JB Diego	1	150	Sa	SaatenUnion	7.0069	1.36346	-0.969832	-0.362934	-0.422959	-2.41315	-0.422959
2016.Sa.JB Diego.150.2	2016_Sa	2016	JB Diego	1	150	Sa	SaatenUnion	8.08749	1.67831	0.110758	-0.0480793	-0.0412243	-0.240742	-0.0412243
2016.Sa.JB Diego.150.3	2016_Sa	2016	JB Diego	1	150	Sa	SaatenUnion	7.38197	1.74734	-0.594762	0.0209461	-0.015865	-0.0754438	-0.015865
2016.Sa.JB Diego.250.1	2016_Sa	2016	JB Diego	1	250	Sa	SaatenUnion	9.83757	2.32494	0.607198	0.0385255	0.0761063	0.422536	0.0761063
2016.Sa.JB Diego.250.2	2016_Sa	2016	JB Diego	1	250	Sa	SaatenUnion	9.96413	2.0717	0.73376	-0.214719	-0.169305	-0.996235	-0.169305
2016.Sa.JB Diego.250.3	2016_Sa	2016	JB Diego	1	250	Sa	SaatenUnion	12.7188	2.07366	3.48839	-0.212758	0.0031463	-0.0760147	0.0031463
2016.Sa.KWS Cashel.150.1	2016_Sa	2016	KWS Cashel	9	150	Sa	SaatenUnion	6.63477	1.58758	-1.34196	-0.138805	-0.221862	-1.24332	-0.221862
2016.Sa.KWS Cashel.150.2	2016_Sa	2016	KWS Cashel	9	150	Sa	SaatenUnion	7.03027	2.23664	-0.946464	0.510255	0.451676	2.63049	0.451676
2016.Sa.KWS Cashel.250.1	2016_Sa	2016	KWS Cashel	9	250	Sa	SaatenUnion	5.76	2.5349	-3.47037	0.248482	0.0336938	0.287995	0.0336938
2016.Sa.KWS Cashel.250.2	2016_Sa	2016	KWS Cashel	9	250	Sa	SaatenUnion	5.79829	2.34339	-3.43208	0.0569699	-0.155449	-0.803876	-0.155449
2016.Sa.KWS Cashel.250.3	2016_Sa	2016	KWS Cashel	9	250	Sa	SaatenUnion	5.72183	2.34181	-3.50854	0.0553977	-0.161753	-0.838172	-0.161753
2016.Sa.KWS Lili.150.1	2016_Sa	2016	KWS Lili	11	150	Sa	SaatenUnion	9.30076	1.52534	1.32403	-0.201046	-0.119099	-0.722617	-0.119099
2016.Sa.KWS Lili.150.2	2016_Sa	2016	KWS Lili	11	150	Sa	SaatenUnion	8.42693	1.71514	0.4502	-0.0112461	0.0166177	0.0836871	0.0166177
2016.Sa.KWS Lili.150.3	2016_Sa	2016	KWS Lili	11	150	Sa	SaatenUnion	10.4791	1.67394	2.50241	-0.0524503	0.102429	0.523192	0.102429
2016.Sa.KWS Lili.250.1	2016_Sa	2016	KWS Lili	11	250	Sa	SaatenUnion	10.3498	2.10236	1.11942	-0.184057	-0.114774	-0.692148	-0.114774
2016.Sa.KWS Lili.250.2	2016_Sa	2016	KWS Lili	11	250	Sa	SaatenUnion	10.3758	2.27821	1.14539	-0.00820627	0.0626842	0.3306	0.0626842
2016.Sa.KWS Lili.250.3	2016_Sa	2016	KWS Lili	11	250	Sa	SaatenUnion	11.5895	2.09735	2.35917	-0.189066	-0.0430515	-0.31197	-0.0430515
2016.Sa.KWS Siskin.150.1	2016_Sa	2016	KWS Siskin	16	150	Sa	SaatenUnion	8.69162	1.51297	0.714892	-0.213421	-0.169175	-0.994973	-0.169175
2016.Sa.KWS Siskin.150.2	2016_Sa	2016	KWS Siskin	16	150	Sa	SaatenUnion	8.95187	1.69812	0.975141	-0.0282738	0.0320798	0.158691	0.0320798
2016.Sa.KWS Siskin.150.3	2016_Sa	2016	KWS Siskin	16	150	Sa	SaatenUnion	9.24618	1.79981	1.26945	0.0734199	0.151989	0.842296	0.151989
2016.Sa.KWS Siskin.250.1	2016_Sa	2016	KWS Siskin	16	250	Sa	SaatenUnion	9.80327	2.46315	0.572898	0.176731	0.212189	1.20829	0.212189
2016.Sa.KWS Siskin.250.2	2016_Sa	2016	KWS Siskin	16	250	Sa	SaatenUnion	9.73244	2.23603	0.502068	-0.0503916	-0.0193175	-0.124962	-0.0193175
2016.Sa.KWS Siskin.250.3	2016_Sa	2016	KWS Siskin	16	250	Sa	SaatenUnion	10.1491	2.14548	0.918687	-0.140936	-0.0840765	-0.50969	-0.0840765
2016.Sa.KWS Trinity.150.1	2016_Sa	2016	KWS Trinity	7	150	Sa	SaatenUnion	9.26335	1.65627	1.28662	-0.0701164	0.00951506	0.020147	0.00951506
2016.Sa.KWS Trinity.150.2	2016_Sa	2016	KWS Trinity	7	150	Sa	SaatenUnion	9.24087	1.62932	1.26414	-0.0970743	-0.0188343	-0.142745	-0.0188343
2016.Sa.KWS Trinity.150.3	2016_Sa	2016	KWS Trinity	7	150	Sa	SaatenUnion	9.39133	2.02217	1.41459	0.295781	0.383334	2.17261	0.383334
2016.Sa.KWS Trinity.250.1	2016_Sa	2016	KWS Trinity	7	250	Sa	SaatenUnion	10.7101	2.32753	1.47971	0.041112	0.132695	0.725346	0.132695
2016.Sa.KWS Trinity.250.2	2016_Sa	2016	KWS Trinity	7	250	Sa	SaatenUnion	9.94243	2.22414	0.712064	-0.0622738	-0.0182026	-0.1242	-0.0182026
2016.Sa.KWS Trinity.250.3	2016_Sa	2016	KWS Trinity	7	250	Sa	SaatenUnion	10.4574	2.17222	1.22702	-0.114193	-0.0382501	-0.253719	-0.0382501
2016.Sa.KWS Willow.150.1	2016_Sa	2016	KWS Willow	15	150	Sa	SaatenUnion	8.98781	1.64709	1.01108	-0.0793027	-0.0167248	-0.123748	-0.0167248
2016.Sa.KWS Willow.150.2	2016_Sa	2016	KWS Willow	15	150	Sa	SaatenUnion	9.21602	1.60621	1.23929	-0.120175	-0.043473	-0.284172	-0.043473
2016.Sa.KWS Willow.150.3	2016_Sa	2016	KWS Willow	15	150	Sa	SaatenUnion	9.98451	1.66498	2.00778	-0.0614099	0.0628561	0.308314	0.0628561
2016.Sa.KWS Willow.250.1	2016_Sa	2016	KWS Willow	15	250	Sa	SaatenUnion	10.1604	2.40829	0.930058	0.121874	0.179437	1.00976	0.179437
2016.Sa.KWS Willow.250.2	2016_Sa	2016	KWS Willow	15	250	Sa	SaatenUnion	9.24912	2.49798	0.0187512	0.211563	0.212723	1.22633	0.212723
2016.Sa.KWS Willow.250.3	2016_Sa	2016	KWS Willow	15	250	Sa	SaatenUnion	10.4071	2.30034	1.17669	0.0139211	0.0867488	0.468543	0.0867488
2016.Sa.Paragon Rht2.150.1	2016_Sa	2016	Paragon RhtD1b	40	150	Sa	SaatenUnion	7.30299	1.6758	-0.673736	-0.0505925	-0.0922915	-0.514085	-0.0922915
2016.Sa.Paragon Rht2.150.2	2016_Sa	2016	Paragon RhtD1b	40	150	Sa	SaatenUnion	6.9709	1.88914	-1.00583	0.162745	0.100493	0.606718	0.100493
2016.Sa.Paragon Rht2.150.3	2016_Sa	2016	Paragon RhtD1b	40	150	Sa	SaatenUnion	7.1446	1.89759	-0.832126	0.171195	0.119693	0.712766	0.119693
2016.Sa.Paragon Rht2.250.1	2016_Sa	2016	Paragon RhtD1b	40	250	Sa	SaatenUnion	9.38714	2.69575	0.156775	0.409335	0.419038	2.41248	0.419038
2016.Sa.Paragon Rht2.250.2	2016_Sa	2016	Paragon RhtD1b	40	250	Sa	SaatenUnion	8.99604	2.37771	-0.234331	0.0912937	0.0767905	0.449197	0.0767905
2016.Sa.Paragon Rht2.250.3	2016_Sa	2016	Paragon RhtD1b	40	250	Sa	SaatenUnion	9.76133	2.44567	0.530964	0.159253	0.192115	1.09365	0.192115
2016.Sa.Malacca.150.1	2016_Sa	2016	Malacca	22	150	Sa	SaatenUnion	8.0713	1.49338	0.0945709	-0.233011	-0.227157	-1.31263	-0.227157
2016.Sa.Malacca.150.2	2016_Sa	2016	Malacca	22	150	Sa	SaatenUnion	7.17594	1.65151	-0.80079	-0.0748755	-0.124438	-0.696054	-0.124438
2016.Sa.Malacca.150.3	2016_Sa	2016	Malacca	22	150	Sa	SaatenUnion	6.34652	1.68004	-1.63021	-0.0463525	-0.147249	-0.805225	-0.147249
2016.Sa.Malacca.250.1	2016_Sa	2016	Malacca	22	250	Sa	SaatenUnion	7.57704	2.33926	-1.65333	0.0528415	-0.0494865	-0.240775	-0.0494865
2016.Sa.Malacca.250.2	2016_Sa	2016	Malacca	22	250	Sa	SaatenUnion	8.7239	2.20275	-0.506474	-0.0836679	-0.115015	-0.649651	-0.115015
2016.Sa.Malacca.250.3	2016_Sa	2016	Malacca	22	250	Sa	SaatenUnion	7.76854	2.15918	-1.46183	-0.127236	-0.217712	-1.21615	-0.217712
2016.Sa.Memory.150.1	2016_Sa	2016	Memory	26	150	Sa	SaatenUnion	7.79059	1.48671	-0.186142	-0.239675	-0.251196	-1.44369	-0.251196
2016.Sa.Memory.150.2	2016_Sa	2016	Memory	26	150	Sa	SaatenUnion	7.9861	1.85618	0.00936594	0.129792	0.130371	0.751635	0.130371
2016.Sa.Memory.150.3	2016_Sa	2016	Memory	26	150	Sa	SaatenUnion	6.91453	1.74043	-1.0622	0.0140403	-0.0517013	-0.269505	-0.0517013
2016.Sa.Memory.250.1	2016_Sa	2016	Memory	26	250	Sa	SaatenUnion	8.69217	2.18234	-0.538199	-0.104072	-0.137383	-0.777797	-0.137383
2016.Sa.Memory.250.2	2016_Sa	2016	Memory	26	250	Sa	SaatenUnion	10.1259	2.18009	0.895564	-0.106331	-0.0509028	-0.317744	-0.0509028
2016.Sa.Memory.250.3	2016_Sa	2016	Memory	26	250	Sa	SaatenUnion	9.53065	2.07584	0.300281	-0.210577	-0.191992	-1.11538	-0.191992
2016.Sa.Mulika.150.1	2016_Sa	2016	Mulika	12	150	Sa	SaatenUnion	7.78139	1.64114	-0.19534	-0.0852518	-0.0973418	-0.556125	-0.0973418
2016.Sa.Mulika.150.2	2016_Sa	2016	Mulika	12	150	Sa	SaatenUnion	8.49879	1.77168	0.522059	0.0452884	0.0775997	0.433448	0.0775997
2016.Sa.Mulika.150.3	2016_Sa	2016	Mulika	12	150	Sa	SaatenUnion	7.8718	1.92709	-0.104926	0.200701	0.194207	1.12288	0.194207
2016.Sa.Mulika.250.1	2016_Sa	2016	Mulika	12	250	Sa	SaatenUnion	8.67485	2.54477	-0.555522	0.258358	0.223975	1.30672	0.223975
2016.Sa.Mulika.250.2	2016_Sa	2016	Mulika	12	250	Sa	SaatenUnion	9.01469	2.37629	-0.215678	0.0898698	0.0765211	0.44714	0.0765211
2016.Sa.Mulika.250.3	2016_Sa	2016	Mulika	12	250	Sa	SaatenUnion	9.36446	2.38735	0.134092	0.100937	0.109237	0.626378	0.109237
2016.Sa.Mv Karizma.150.1	2016_Sa	2016	Mv Karizma	24	150	Sa	SaatenUnion	6.77564	2.04296	-1.20109	0.316568	0.24223	1.42943	0.24223
2016.Sa.Mv Karizma.150.2	2016_Sa	2016	Mv Karizma	24	150	Sa	SaatenUnion	6.21995	2.21202	-1.75678	0.485632	0.3769	2.22111	0.3769
2016.Sa.Mv Karizma.150.3	2016_Sa	2016	Mv Karizma	24	150	Sa	SaatenUnion	7.39694	2.16545	-0.579789	0.439059	0.403175	2.34087	0.403175
2016.Sa.Mv Karizma.250.1	2016_Sa	2016	Mv Karizma	24	250	Sa	SaatenUnion	6.71351	2.63958	-2.51686	0.35316	0.197386	1.20632	0.197386
2016.Sa.Mv Karizma.250.2	2016_Sa	2016	Mv Karizma	24	250	Sa	SaatenUnion	7.04383	2.58206	-2.18654	0.295646	0.160317	0.983611	0.160317
2016.Sa.Mv Karizma.250.3	2016_Sa	2016	Mv Karizma	24	250	Sa	SaatenUnion	7.47428	2.45612	-1.75609	0.169707	0.0610191	0.399315	0.0610191
2016.Sa.Mv Lucilla.150.1	2016_Sa	2016	Mv Lucilla	25	150	Sa	SaatenUnion	6.55989	1.50735	-1.41684	-0.219043	-0.306734	-1.73077	-0.306734
2016.Sa.Mv Lucilla.150.2	2016_Sa	2016	Mv Lucilla	25	150	Sa	SaatenUnion	4.98724	1.96411	-2.98949	0.237716	0.0526896	0.384569	0.0526896
2016.Sa.Mv Lucilla.150.3	2016_Sa	2016	Mv Lucilla	25	150	Sa	SaatenUnion	5.93385	2.18846	-2.04288	0.462074	0.335636	1.99085	0.335636
2016.Sa.Mv Lucilla.250.1	2016_Sa	2016	Mv Lucilla	25	250	Sa	SaatenUnion	8.86597	2.36977	-0.364397	0.08335	0.0607967	0.360468	0.0607967
2016.Sa.Mv Lucilla.250.2	2016_Sa	2016	Mv Lucilla	25	250	Sa	SaatenUnion	8.94065	2.20436	-0.289718	-0.0820558	-0.0999871	-0.568833	-0.0999871
2016.Sa.Mv Lucilla.250.3	2016_Sa	2016	Mv Lucilla	25	250	Sa	SaatenUnion	8.2257	2.21248	-1.00467	-0.0739339	-0.136115	-0.757896	-0.136115
2016.Sa.Nelson.150.1	2016_Sa	2016	Nelson	29	150	Sa	SaatenUnion	7.92841	1.65151	-0.0483241	-0.0748832	-0.077874	-0.447817	-0.077874
2016.Sa.Nelson.150.2	2016_Sa	2016	Nelson	29	150	Sa	SaatenUnion	8.01658	1.77152	0.0398472	0.0451291	0.0475953	0.27342	0.0475953
2016.Sa.Nelson.150.3	2016_Sa	2016	Nelson	29	150	Sa	SaatenUnion	7.59871	1.78666	-0.378025	0.060266	0.0368692	0.222839	0.0368692
2016.Sa.Nelson.250.1	2016_Sa	2016	Nelson	29	250	Sa	SaatenUnion	7.74166	2.48083	-1.48871	0.194414	0.102274	0.630029	0.102274
2016.Sa.Nelson.250.2	2016_Sa	2016	Nelson	29	250	Sa	SaatenUnion	9.10112	2.40657	-0.129247	0.120151	0.112152	0.650299	0.112152
2016.Sa.Nelson.250.3	2016_Sa	2016	Nelson	29	250	Sa	SaatenUnion	8.42584	2.42645	-0.804526	0.140034	0.0902399	0.542155	0.0902399
2016.Sa.Paragon 1Bl/1RS.150.1	2016_Sa	2016	Paragon	13	150	Sa	SaatenUnion	7.31763	1.51904	-0.659102	-0.207351	-0.248144	-1.41333	-0.248144
2016.Sa.Paragon 1Bl/1RS.150.2	2016_Sa	2016	Paragon	13	150	Sa	SaatenUnion	7.06603	1.99829	-0.910702	0.271905	0.21554	1.26766	0.21554
2016.Sa.Paragon 1Bl/1RS.150.3	2016_Sa	2016	Paragon	13	150	Sa	SaatenUnion	7.71996	1.79542	-0.256771	0.069026	0.0531339	0.313369	0.0531339
2016.Sa.Paragon 1Bl/1RS.250.1	2016_Sa	2016	Paragon	13	250	Sa	SaatenUnion	8.22351	2.50002	-1.00686	0.213606	0.151289	0.899704	0.151289
2016.Sa.Paragon 1Bl/1RS.250.2	2016_Sa	2016	Paragon	13	250	Sa	SaatenUnion	8.4904	2.29993	-0.739967	0.0135104	-0.0322877	-0.166239	-0.0322877
2016.Sa.Paragon 1Bl/1RS.250.3	2016_Sa	2016	Paragon	13	250	Sa	SaatenUnion	8.39739	2.2801	-0.832978	-0.0063157	-0.0578704	-0.311271	-0.0578704
2016.Sa.Paragon Stay green.150.1	2016_Sa	2016	Paragon Stay green	39	150	Sa	SaatenUnion	8.00449	1.75757	0.0277564	0.0311771	0.032895	0.188965	0.032895
2016.Sa.Paragon Stay green.150.2	2016_Sa	2016	Paragon Stay green	39	150	Sa	SaatenUnion	7.32626	1.78504	-0.650472	0.0586499	0.0183908	0.123623	0.0183908
2016.Sa.Paragon Stay green.150.3	2016_Sa	2016	Paragon Stay green	39	150	Sa	SaatenUnion	8.03216	2.21973	0.0554265	0.493337	0.496767	2.8635	0.496767
2016.Sa.Paragon Stay green.250.1	2016_Sa	2016	Paragon Stay green	39	250	Sa	SaatenUnion	7.55598	2.31157	-1.67439	0.0251572	-0.0784742	-0.407387	-0.0784742
2016.Sa.Paragon Stay green.250.2	2016_Sa	2016	Paragon Stay green	39	250	Sa	SaatenUnion	8.55154	2.31297	-0.678827	0.0265557	-0.0154584	-0.0708295	-0.0154584
2016.Sa.Paragon Stay green.250.3	2016_Sa	2016	Paragon Stay green	39	250	Sa	SaatenUnion	7.63628	2.38444	-1.59409	0.0980271	-0.000634141	0.039371	-0.000634141
2016.Sa.Potenzial.150.1	2016_Sa	2016	Potenzial	27	150	Sa	SaatenUnion	8.49438	1.62552	0.517648	-0.100867	-0.0688282	-0.410924	-0.0688282
2016.Sa.Potenzial.150.2	2016_Sa	2016	Potenzial	27	150	Sa	SaatenUnion	8.06151	1.65215	0.0847815	-0.0742371	-0.0689898	-0.400172	-0.0689898
2016.Sa.Potenzial.150.3	2016_Sa	2016	Potenzial	27	150	Sa	SaatenUnion	5.88009	1.88059	-2.09664	0.1542	0.0244344	0.197513	0.0244344
2016.Sa.Potenzial.250.1	2016_Sa	2016	Potenzial	27	250	Sa	SaatenUnion	8.63864	2.39123	-0.59173	0.104816	0.0681923	0.409256	0.0681923
2016.Sa.Potenzial.250.2	2016_Sa	2016	Potenzial	27	250	Sa	SaatenUnion	8.65096	2.30835	-0.579408	0.0219366	-0.0139242	-0.0646652	-0.0139242
2016.Sa.Potenzial.250.3	2016_Sa	2016	Potenzial	27	250	Sa	SaatenUnion	9.01301	2.24104	-0.217357	-0.0453744	-0.0588271	-0.333405	-0.0588271
2016.Sa.Premio.150.1	2016_Sa	2016	Premio	35	150	Sa	SaatenUnion	8.60066	1.61251	0.623935	-0.113877	-0.0752604	-0.450889	-0.0752604
2016.Sa.Premio.150.2	2016_Sa	2016	Premio	35	150	Sa	SaatenUnion	8.33279	2.04994	0.356059	0.323551	0.345589	1.98349	0.345589
2016.Sa.Premio.150.3	2016_Sa	2016	Premio	35	150	Sa	SaatenUnion	9.06166	1.79622	1.08493	0.0698262	0.136975	0.760686	0.136975
2016.Sa.Premio.250.1	2016_Sa	2016	Premio	35	250	Sa	SaatenUnion	8.82512	2.23921	-0.405245	-0.0472105	-0.072292	-0.405989	-0.072292
2016.Sa.Premio.250.2	2016_Sa	2016	Premio	35	250	Sa	SaatenUnion	9.85316	2.19504	0.622786	-0.0913747	-0.0528292	-0.321491	-0.0528292
2016.Sa.Premio.250.3	2016_Sa	2016	Premio	35	250	Sa	SaatenUnion	9.70995	2.22683	0.479581	-0.0595856	-0.0299033	-0.185406	-0.0299033
2016.Sa.Rht2.150.1	2016_Sa	2016	Paragon 1Bl/1RS	38	150	Sa	SaatenUnion	7.27725	1.56742	-0.699475	-0.15897	-0.202262	-1.14762	-0.202262
2016.Sa.Rht2.150.2	2016_Sa	2016	Paragon 1Bl/1RS	38	150	Sa	SaatenUnion	8.40381	1.7924	0.427084	0.0660152	0.0924484	0.521648	0.0924484
2016.Sa.Rht2.150.3	2016_Sa	2016	Paragon 1Bl/1RS	38	150	Sa	SaatenUnion	6.65899	1.8024	-1.31774	0.0760063	-0.00555156	0.00355169	-0.00555156
2016.Sa.Rht2.250.1	2016_Sa	2016	Paragon 1Bl/1RS	38	250	Sa	SaatenUnion	8.82809	2.38636	-0.402281	0.0999448	0.0750468	0.443674	0.0750468
2016.Sa.Rht2.250.2	2016_Sa	2016	Paragon 1Bl/1RS	38	250	Sa	SaatenUnion	7.92877	2.23695	-1.3016	-0.0494708	-0.13003	-0.714784	-0.13003
2016.Sa.Rht2.250.3	2016_Sa	2016	Paragon 1Bl/1RS	38	250	Sa	SaatenUnion	8.3296	2.23051	-0.90077	-0.0559101	-0.111661	-0.619664	-0.111661
2016.Sa.Rumor.150.1	2016_Sa	2016	Rumor	28	150	Sa	SaatenUnion	8.52535	1.40043	0.548617	-0.325961	-0.292006	-1.69889	-0.292006
2016.Sa.Rumor.150.2	2016_Sa	2016	Rumor	28	150	Sa	SaatenUnion	9.02659	1.69474	1.04986	-0.0316485	0.0333294	0.163882	0.0333294
2016.Sa.Rumor.150.3	2016_Sa	2016	Rumor	28	150	Sa	SaatenUnion	8.79385	1.89255	0.81712	0.166158	0.216731	1.22789	0.216731
2016.Sa.Rumor.250.1	2016_Sa	2016	Rumor	28	250	Sa	SaatenUnion	9.69282	2.14447	0.46245	-0.141942	-0.11332	-0.666031	-0.11332
2016.Sa.Rumor.250.2	2016_Sa	2016	Rumor	28	250	Sa	SaatenUnion	10.8122	2.09659	1.58185	-0.189832	-0.0919276	-0.57287	-0.0919276
2016.Sa.Rumor.250.3	2016_Sa	2016	Rumor	28	250	Sa	SaatenUnion	9.70542	2.11538	0.475047	-0.171041	-0.141639	-0.829694	-0.141639
2016.Sa.Shamrock.150.1	2016_Sa	2016	Shamrock	23	150	Sa	SaatenUnion	7.32098	1.56094	-0.655749	-0.16545	-0.206036	-1.17057	-0.206036
2016.Sa.Shamrock.150.2	2016_Sa	2016	Shamrock	23	150	Sa	SaatenUnion	8.01265	1.75692	0.0359211	0.0305314	0.0327547	0.187936	0.0327547
2016.Sa.Shamrock.150.3	2016_Sa	2016	Shamrock	23	150	Sa	SaatenUnion	6.67536	2.1336	-1.30137	0.40721	0.326666	1.9191	0.326666
2016.Sa.Shamrock.250.1	2016_Sa	2016	Shamrock	23	250	Sa	SaatenUnion	7.97942	2.41659	-1.25095	0.130177	0.0527534	0.33801	0.0527534
2016.Sa.Shamrock.250.2	2016_Sa	2016	Shamrock	23	250	Sa	SaatenUnion	8.56317	2.26398	-0.667199	-0.0224339	-0.0637283	-0.349529	-0.0637283
2016.Sa.Shamrock.250.3	2016_Sa	2016	Shamrock	23	250	Sa	SaatenUnion	7.08084	2.36847	-2.14953	0.0820535	-0.0509854	-0.236026	-0.0509854
2016.Sa.Skyfall.150.1	2016_Sa	2016	Skyfall	3	150	Sa	SaatenUnion	8.19884	1.55222	0.222113	-0.174165	-0.160418	-0.931172	-0.160418
2016.Sa.Skyfall.150.2	2016_Sa	2016	Skyfall	3	150	Sa	SaatenUnion	8.72727	1.65709	0.750542	-0.0692959	-0.0228433	-0.152003	-0.0228433
2016.Sa.Skyfall.150.3	2016_Sa	2016	Skyfall	3	150	Sa	SaatenUnion	7.82997	1.64044	-0.146756	-0.0859476	-0.0950306	-0.544107	-0.0950306
2016.Sa.Skyfall.250.1	2016_Sa	2016	Skyfall	3	250	Sa	SaatenUnion	9.07412	2.31306	-0.156252	0.026642	0.0169713	0.102096	0.0169713
2016.Sa.Skyfall.250.2	2016_Sa	2016	Skyfall	3	250	Sa	SaatenUnion	9.03649	2.28813	-0.193875	0.00171589	-0.0102834	-0.0540742	-0.0102834
2016.Sa.Skyfall.250.3	2016_Sa	2016	Skyfall	3	250	Sa	SaatenUnion	8.79929	2.21051	-0.431083	-0.0759115	-0.102592	-0.580041	-0.102592
2016.Sa.Soissons.150.1	2016_Sa	2016	Soissons	18	150	Sa	SaatenUnion	7.99059	1.58611	0.0138579	-0.140283	-0.139425	-0.804478	-0.139425
2016.Sa.Soissons.150.2	2016_Sa	2016	Soissons	18	150	Sa	SaatenUnion	7.75749	1.69653	-0.219244	-0.0298613	-0.0434307	-0.244559	-0.0434307
2016.Sa.Soissons.150.3	2016_Sa	2016	Soissons	18	150	Sa	SaatenUnion	7.79356	1.77159	-0.183175	0.0451955	0.0338584	0.200215	0.0338584
2016.Sa.Soissons.250.1	2016_Sa	2016	Soissons	18	250	Sa	SaatenUnion	9.40029	2.17687	0.169917	-0.109545	-0.0990282	-0.57571	-0.0990282
2016.Sa.Soissons.250.2	2016_Sa	2016	Soissons	18	250	Sa	SaatenUnion	9.51098	2.26575	0.280611	-0.0206658	-0.00329821	-0.0265961	-0.00329821
2016.Sa.Soissons.250.3	2016_Sa	2016	Soissons	18	250	Sa	SaatenUnion	9.45202	2.14074	0.221651	-0.145678	-0.13196	-0.767032	-0.13196
2016.Sa.Solstice.150.1	2016_Sa	2016	Solstice	6	150	Sa	SaatenUnion	8.74391	1.61606	0.767179	-0.110333	-0.0628507	-0.383185	-0.0628507
2016.Sa.Solstice.150.2	2016_Sa	2016	Solstice	6	150	Sa	SaatenUnion	8.13742	1.7134	0.16069	-0.0129908	-0.00304542	-0.0219012	-0.00304542
2016.Sa.Solstice.150.3	2016_Sa	2016	Solstice	6	150	Sa	SaatenUnion	8.77885	1.92411	0.802117	0.197723	0.247368	1.40499	0.247368
2016.Sa.Solstice.250.1	2016_Sa	2016	Solstice	6	250	Sa	SaatenUnion	8.96294	2.41226	-0.267427	0.12584	0.109288	0.637514	0.109288
2016.Sa.Solstice.250.2	2016_Sa	2016	Solstice	6	250	Sa	SaatenUnion	9.25248	2.34248	0.0221082	0.0560586	0.0574269	0.3306	0.0574269
2016.Sa.Solstice.250.3	2016_Sa	2016	Solstice	6	250	Sa	SaatenUnion	8.90947	2.42567	-0.320895	0.139256	0.119395	0.697247	0.119395
2016.Sa.Tobak.150.1	2016_Sa	2016	Tobak	32	150	Sa	SaatenUnion	8.6862	1.73717	0.709473	0.0107845	0.0546953	0.296293	0.0546953
2016.Sa.Tobak.150.2	2016_Sa	2016	Tobak	32	150	Sa	SaatenUnion	8.80289	1.69007	0.826159	-0.0363176	0.0148151	0.0631429	0.0148151
2016.Sa.Tobak.150.3	2016_Sa	2016	Tobak	32	150	Sa	SaatenUnion	7.71508	2.0584	-0.26165	0.332008	0.315813	1.82845	0.315813
2016.Sa.Tobak.250.1	2016_Sa	2016	Tobak	32	250	Sa	SaatenUnion	9.75401	2.39908	0.523641	0.112663	0.145072	0.822535	0.145072
2016.Sa.Tobak.250.2	2016_Sa	2016	Tobak	32	250	Sa	SaatenUnion	10.5903	2.37556	1.35995	0.0891456	0.173316	0.962852	0.173316
2016.Sa.Tobak.250.3	2016_Sa	2016	Tobak	32	250	Sa	SaatenUnion	10.4888	2.32113	1.25842	0.0347153	0.112602	0.615437	0.112602
2016.Sa.Xi19.150.1	2016_Sa	2016	Xi19	19	150	Sa	SaatenUnion	7.07177	1.49123	-0.904963	-0.235157	-0.291167	-1.65482	-0.291167
2016.Sa.Xi19.150.2	2016_Sa	2016	Xi19	19	150	Sa	SaatenUnion	6.72241	1.92119	-1.25432	0.194801	0.117169	0.709604	0.117169
2016.Sa.Xi19.150.3	2016_Sa	2016	Xi19	19	150	Sa	SaatenUnion	7.57215	1.85649	-0.40458	0.130102	0.105062	0.61684	0.105062
2016.Sa.Xi19.250.1	2016_Sa	2016	Xi19	19	250	Sa	SaatenUnion	9.55134	2.27964	0.320972	-0.00677248	0.0130932	0.0668481	0.0130932
2016.Sa.Xi19.250.2	2016_Sa	2016	Xi19	19	250	Sa	SaatenUnion	9.99299	2.28378	0.762619	-0.00263625	0.0445639	0.236427	0.0445639
2016.Sa.Xi19.250.3	2016_Sa	2016	Xi19	19	250	Sa	SaatenUnion	11.0707	2.13152	1.84028	-0.154896	-0.0409975	-0.286118	-0.0409975
2017.Ag.Apache.150.1	2017_Ag	2017	Apache	33	150	Ag	Agrii	4.84	2.28094	-0.237143	0.110213	0.0832487	0.432141	0.0832487
2017.Ag.Apache.150.2	2017_Ag	2017	Apache	33	150	Ag	Agrii	3.27	2.32141	-1.80714	0.150684	-0.0547955	-0.173908	-0.0547955
2017.Ag.Apache.150.3	2017_Ag	2017	Apache	33	150	Ag	Agrii	4.71	2.13115	-0.367143	-0.0395819	-0.0813275	-0.388454	-0.0813275
2017.Ag.Apache.250.1	2017_Ag	2017	Apache	33	250	Ag	Agrii	3.2	2.50457	-1.99076	0.0720718	-0.154285	-0.664062	-0.154285
2017.Ag.Apache.250.2	2017_Ag	2017	Apache	33	250	Ag	Agrii	5.58	2.29986	0.389244	-0.132641	-0.0883827	-0.466532	-0.0883827
2017.Ag.Apache.250.3	2017_Ag	2017	Apache	33	250	Ag	Agrii	3.9	2.35146	-1.29076	-0.0810358	-0.2278	-1.0733	-0.2278
2017.Ag.Arlequin.150.1	2017_Ag	2017	Arlequin	34	150	Ag	Agrii	4.45	2.20196	-0.627143	0.0312288	-0.0400799	-0.166316	-0.0400799
2017.Ag.Arlequin.150.2	2017_Ag	2017	Arlequin	34	150	Ag	Agrii	5.24	2.02517	0.162857	-0.145559	-0.127042	-0.648263	-0.127042
2017.Ag.Arlequin.150.3	2017_Ag	2017	Arlequin	34	150	Ag	Agrii	3.95	1.97088	-1.12714	-0.199851	-0.328012	-1.58663	-0.328012
2017.Ag.Arlequin.250.1	2017_Ag	2017	Arlequin	34	250	Ag	Agrii	4.49	2.3728	-0.700756	-0.0597038	-0.139383	-0.661722	-0.139383
2017.Ag.Arlequin.250.2	2017_Ag	2017	Arlequin	34	250	Ag	Agrii	4.69	2.25192	-0.500756	-0.180577	-0.237515	-1.16665	-0.237515
2017.Ag.Arlequin.250.3	2017_Ag	2017	Arlequin	34	250	Ag	Agrii	4.05	2.3094	-1.14076	-0.123101	-0.25281	-1.20755	-0.25281
2017.Ag.Avalon.150.1	2017_Ag	2017	Avalon	20	150	Ag	Agrii	5.32	2.39474	0.242857	0.224014	0.251628	1.25216	0.251628
2017.Ag.Avalon.150.2	2017_Ag	2017	Avalon	20	150	Ag	Agrii	4.83	1.95247	-0.247143	-0.218256	-0.246357	-1.2254	-0.246357
2017.Ag.Avalon.150.3	2017_Ag	2017	Avalon	20	150	Ag	Agrii	5.37	1.98047	0.292857	-0.190257	-0.156958	-0.806077	-0.156958
2017.Ag.Avalon.250.1	2017_Ag	2017	Avalon	20	250	Ag	Agrii	5.12	2.48792	-0.0707563	0.0554153	0.04737	0.242282	0.04737
2017.Ag.Avalon.250.2	2017_Ag	2017	Avalon	20	250	Ag	Agrii	5.14	2.40635	-0.0507563	-0.026149	-0.0319202	-0.15772	-0.0319202
2017.Ag.Avalon.250.3	2017_Ag	2017	Avalon	20	250	Ag	Agrii	4.78	2.60752	-0.410756	0.175017	0.128313	0.668614	0.128313
2017.Ag.Cadenza.150.1	2017_Ag	2017	Cadenza	21	150	Ag	Agrii	4.72	2.18802	-0.357143	0.0172919	-0.0233167	-0.0971887	-0.0233167
2017.Ag.Cadenza.150.2	2017_Ag	2017	Cadenza	21	150	Ag	Agrii	4.31	2.24526	-0.767143	0.0745312	-0.012696	-0.0206771	-0.012696
2017.Ag.Cadenza.150.3	2017_Ag	2017	Cadenza	21	150	Ag	Agrii	4.2	2.05642	-0.877143	-0.114303	-0.214038	-1.02735	-0.214038
2017.Ag.Cadenza.250.1	2017_Ag	2017	Cadenza	21	250	Ag	Agrii	4.38	2.77542	-0.810756	0.342915	0.250729	1.30696	0.250729
2017.Ag.Cadenza.250.2	2017_Ag	2017	Cadenza	21	250	Ag	Agrii	4.65	2.49675	-0.540756	0.0642472	0.00276098	0.0443348	0.00276098
2017.Ag.Cadenza.250.3	2017_Ag	2017	Cadenza	21	250	Ag	Agrii	3.48	2.51388	-1.71076	0.0813814	-0.113138	-0.472834	-0.113138
2017.Ag.Cordiale.150.1	2017_Ag	2017	Cordiale	10	150	Ag	Agrii	6.12	2.12174	1.04286	-0.0489904	0.0695866	0.291347	0.0695866
2017.Ag.Cordiale.150.2	2017_Ag	2017	Cordiale	10	150	Ag	Agrii	5.73	1.96572	0.652857	-0.205007	-0.130774	-0.694629	-0.130774
2017.Ag.Cordiale.150.3	2017_Ag	2017	Cordiale	10	150	Ag	Agrii	4.3	2.28189	-0.777143	0.111164	0.0227998	0.158451	0.0227998
2017.Ag.Cordiale.250.1	2017_Ag	2017	Cordiale	10	250	Ag	Agrii	6.22	2.42513	1.02924	-0.00736985	0.109659	0.493702	0.109659
2017.Ag.Cordiale.250.2	2017_Ag	2017	Cordiale	10	250	Ag	Agrii	4.93	2.50452	-0.260756	0.0720228	0.0423737	0.227846	0.0423737
2017.Ag.Cordiale.250.3	2017_Ag	2017	Cordiale	10	250	Ag	Agrii	4.5	2.2466	-0.690756	-0.185904	-0.264446	-1.29143	-0.264446
2017.Ag.Crusoe.150.1	2017_Ag	2017	Crusoe	4	150	Ag	Agrii	5.14	2.12591	0.0628571	-0.0448225	-0.0376753	-0.193068	-0.0376753
2017.Ag.Crusoe.150.2	2017_Ag	2017	Crusoe	4	150	Ag	Agrii	5.52	1.92142	0.442857	-0.249304	-0.19895	-1.02577	-0.19895
2017.Ag.Crusoe.150.3	2017_Ag	2017	Crusoe	4	150	Ag	Agrii	5.58	2.03824	0.502857	-0.132487	-0.0753099	-0.407164	-0.0753099
2017.Ag.Crusoe.250.1	2017_Ag	2017	Crusoe	4	250	Ag	Agrii	5.72	2.59284	0.529244	0.16034	0.220518	1.07953	0.220518
2017.Ag.Crusoe.250.2	2017_Ag	2017	Crusoe	4	250	Ag	Agrii	4.66	2.47249	-0.530756	0.0399929	-0.0203563	-0.0725215	-0.0203563
2017.Ag.Crusoe.250.3	2017_Ag	2017	Crusoe	4	250	Ag	Agrii	3.76	2.41554	-1.43076	-0.0169613	-0.179644	-0.823161	-0.179644
2017.Ag.Dacanto.150.1	2017_Ag	2017	Dacanto	37	150	Ag	Agrii	5.91	1.87756	0.832857	-0.293164	-0.198465	-1.04529	-0.198465
2017.Ag.Dacanto.150.2	2017_Ag	2017	Dacanto	37	150	Ag	Agrii	5.76	1.769	0.682857	-0.401723	-0.32408	-1.66876	-0.32408
2017.Ag.Dacanto.150.3	2017_Ag	2017	Dacanto	37	150	Ag	Agrii	4.89	2.00328	-0.187143	-0.167452	-0.188731	-0.938888	-0.188731
2017.Ag.Dacanto.250.1	2017_Ag	2017	Dacanto	37	250	Ag	Agrii	6.54	2.12729	1.34924	-0.305208	-0.151793	-0.839572	-0.151793
2017.Ag.Dacanto.250.2	2017_Ag	2017	Dacanto	37	250	Ag	Agrii	5.46	2.31913	0.269244	-0.113375	-0.0827604	-0.431492	-0.0827604
2017.Ag.Dacanto.250.3	2017_Ag	2017	Dacanto	37	250	Ag	Agrii	8.31	2.02813	3.11924	-0.404367	-0.0496963	-0.42562	-0.0496963
2017.Ag.Dickens.150.1	2017_Ag	2017	Dickens	2	150	Ag	Agrii	6.8	2.18682	1.72286	0.0160922	0.211988	0.969424	0.211988
2017.Ag.Dickens.150.2	2017_Ag	2017	Dickens	2	150	Ag	Agrii	6.15	1.96721	1.07286	-0.203517	-0.0815288	-0.470541	-0.0815288
2017.Ag.Dickens.150.3	2017_Ag	2017	Dickens	2	150	Ag	Agrii	5.35	1.90104	0.272857	-0.269685	-0.23866	-1.21596	-0.23866
2017.Ag.Dickens.250.1	2017_Ag	2017	Dickens	2	250	Ag	Agrii	7.9	2.19985	2.70924	-0.232648	0.0754041	0.226792	0.0754041
2017.Ag.Dickens.250.2	2017_Ag	2017	Dickens	2	250	Ag	Agrii	6.65	2.32166	1.45924	-0.110836	0.0550858	0.194956	0.0550858
2017.Ag.Dickens.250.3	2017_Ag	2017	Dickens	2	250	Ag	Agrii	7.67	2.08463	2.47924	-0.347872	-0.0659723	-0.471465	-0.0659723
2017.Ag.Einstein.150.1	2017_Ag	2017	Einstein	8	150	Ag	Agrii	4.75	2.24449	-0.327143	0.0737637	0.0365662	0.202368	0.0365662
2017.Ag.Einstein.150.2	2017_Ag	2017	Einstein	8	150	Ag	Agrii	4.77	1.86652	-0.307143	-0.304205	-0.339129	-1.68872	-0.339129
2017.Ag.Einstein.150.3	2017_Ag	2017	Einstein	8	150	Ag	Agrii	5.1	2.1877	0.0228571	0.0169765	0.0195755	0.0971892	0.0195755
2017.Ag.Einstein.250.1	2017_Ag	2017	Einstein	8	250	Ag	Agrii	5.09	2.41516	-0.100756	-0.0173394	-0.0287958	-0.139187	-0.0287958
2017.Ag.Einstein.250.2	2017_Ag	2017	Einstein	8	250	Ag	Agrii	5.52	2.38881	0.329244	-0.0436948	-0.00625846	-0.0500206	-0.00625846
2017.Ag.Einstein.250.3	2017_Ag	2017	Einstein	8	250	Ag	Agrii	5.9	2.24464	0.709244	-0.187863	-0.10722	-0.579309	-0.10722
2017.Ag.Gallant.150.1	2017_Ag	2017	Gallant	5	150	Ag	Agrii	4.98	2.05674	-0.0971429	-0.113993	-0.125038	-0.623545	-0.125038
2017.Ag.Gallant.150.2	2017_Ag	2017	Gallant	5	150	Ag	Agrii	4.01	2.24957	-1.06714	0.0788433	-0.0424951	-0.153694	-0.0424951
2017.Ag.Gallant.150.3	2017_Ag	2017	Gallant	5	150	Ag	Agrii	5.96	1.93002	0.882857	-0.240704	-0.14032	-0.755597	-0.14032
2017.Ag.Gallant.250.1	2017_Ag	2017	Gallant	5	250	Ag	Agrii	4.85	2.49763	-0.340756	0.0651329	0.0263875	0.15193	0.0263875
2017.Ag.Gallant.250.2	2017_Ag	2017	Gallant	5	250	Ag	Agrii	4.23	2.71195	-0.960756	0.27945	0.170208	0.910338	0.170208
2017.Ag.Gallant.250.3	2017_Ag	2017	Gallant	5	250	Ag	Agrii	6.22	2.27027	1.02924	-0.162232	-0.0452032	-0.285346	-0.0452032
2017.Ag.Genius.150.1	2017_Ag	2017	Genius	36	150	Ag	Agrii	4.9	2.16185	-0.177143	-0.00888209	-0.0290239	-0.136034	-0.0290239
2017.Ag.Genius.150.2	2017_Ag	2017	Genius	36	150	Ag	Agrii	4.85	2.33602	-0.227143	0.16529	0.139463	0.714368	0.139463
2017.Ag.Genius.150.3	2017_Ag	2017	Genius	36	150	Ag	Agrii	3.86	2.3091	-1.21714	0.138375	-1.88315e-05	0.0684323	-1.88315e-05
2017.Ag.Genius.250.1	2017_Ag	2017	Genius	36	250	Ag	Agrii	6.2	2.45152	1.00924	0.0190154	0.133771	0.616122	0.133771
2017.Ag.Genius.250.2	2017_Ag	2017	Genius	36	250	Ag	Agrii	5.35	2.60501	0.159244	0.172508	0.190615	0.949939	0.190615
2017.Ag.Genius.250.3	2017_Ag	2017	Genius	36	250	Ag	Agrii	5.04	2.31266	-0.150756	-0.119844	-0.136986	-0.680631	-0.136986
2017.Ag.Granary.150.1	2017_Ag	2017	Granary	14	150	Ag	Agrii	4.06	2.11234	-1.01714	-0.0583909	-0.174044	-0.818277	-0.174044
2017.Ag.Granary.150.2	2017_Ag	2017	Granary	14	150	Ag	Agrii	4.81	2.48198	-0.267143	0.311249	0.280874	1.428	0.280874
2017.Ag.Granary.150.3	2017_Ag	2017	Granary	14	150	Ag	Agrii	5.71	2.10817	0.632857	-0.0625539	0.00940453	0.0116794	0.00940453
2017.Ag.Granary.250.1	2017_Ag	2017	Granary	14	250	Ag	Agrii	4.5	2.70383	-0.690756	0.271326	0.192785	1.00871	0.192785
2017.Ag.Granary.250.2	2017_Ag	2017	Granary	14	250	Ag	Agrii	4.81	2.60059	-0.380756	0.168089	0.124795	0.64923	0.124795
2017.Ag.Granary.250.3	2017_Ag	2017	Granary	14	250	Ag	Agrii	6.35	2.48107	1.15924	0.0485674	0.180378	0.84214	0.180378
2017.Ag.Hereward.150.1	2017_Ag	2017	Hereward	17	150	Ag	Agrii	4.69	2.10176	-0.387143	-0.0689687	-0.112988	-0.546601	-0.112988
2017.Ag.Hereward.150.2	2017_Ag	2017	Hereward	17	150	Ag	Agrii	4.98	2.24989	-0.0971429	0.0791661	0.0681205	0.348155	0.0681205
2017.Ag.Hereward.150.3	2017_Ag	2017	Hereward	17	150	Ag	Agrii	4.22	2.12548	-0.857143	-0.0452429	-0.142704	-0.669624	-0.142704
2017.Ag.Hereward.250.1	2017_Ag	2017	Hereward	17	250	Ag	Agrii	5.66	2.47787	0.469244	0.0453691	0.098724	0.47022	0.098724
2017.Ag.Hereward.250.2	2017_Ag	2017	Hereward	17	250	Ag	Agrii	5.09	2.50396	-0.100756	0.0714625	0.0600061	0.307538	0.0600061
2017.Ag.Hereward.250.3	2017_Ag	2017	Hereward	17	250	Ag	Agrii	5.47	2.50865	0.279244	0.0761473	0.107898	0.52707	0.107898
2017.Ag.Hybery.150.1	2017_Ag	2017	Hybery	30	150	Ag	Agrii	6.92	1.96162	1.84286	-0.209108	0.000432057	-0.101582	0.000432057
2017.Ag.Hybery.150.2	2017_Ag	2017	Hybery	30	150	Ag	Agrii	6.47	2.24898	1.39286	0.0782521	0.236626	1.11194	0.236626
2017.Ag.Hybery.150.3	2017_Ag	2017	Hybery	30	150	Ag	Agrii	6.42	1.97118	1.34286	-0.199544	-0.0468558	-0.311317	-0.0468558
2017.Ag.Hybery.250.1	2017_Ag	2017	Hybery	30	250	Ag	Agrii	6.3	2.37738	1.10924	-0.055121	0.0710045	0.294742	0.0710045
2017.Ag.Hybery.250.2	2017_Ag	2017	Hybery	30	250	Ag	Agrii	6.43	2.23599	1.23924	-0.196512	-0.0556049	-0.349497	-0.0556049
2017.Ag.Hybery.250.3	2017_Ag	2017	Hybery	30	250	Ag	Agrii	7.76	2.13044	2.56924	-0.302062	-0.00992908	-0.194602	-0.00992908
2017.Ag.Hystar.150.1	2017_Ag	2017	Hystar	31	150	Ag	Agrii	5.11	1.95381	0.0328571	-0.216913	-0.213177	-1.07426	-0.213177
2017.Ag.Hystar.150.2	2017_Ag	2017	Hystar	31	150	Ag	Agrii	5.45	2.15955	0.372857	-0.0111811	0.0312142	0.136033	0.0312142
2017.Ag.Hystar.250.1	2017_Ag	2017	Hystar	31	250	Ag	Agrii	5.24	2.33745	0.0492437	-0.0950517	-0.0894525	-0.452771	-0.0894525
2017.Ag.Hystar.250.2	2017_Ag	2017	Hystar	31	250	Ag	Agrii	5.4	2.30879	0.209244	-0.123708	-0.0999166	-0.51442	-0.0999166
2017.Ag.Hystar.250.3	2017_Ag	2017	Hystar	31	250	Ag	Agrii	5.2	2.20294	0.0092437	-0.229555	-0.228504	-1.15003	-0.228504
2017.Ag.JB Diego.150.1	2017_Ag	2017	JB Diego	1	150	Ag	Agrii	5.38	2.14368	0.302857	-0.0270481	0.00738793	0.0201143	0.00738793
2017.Ag.JB Diego.150.2	2017_Ag	2017	JB Diego	1	150	Ag	Agrii	5.44	2.06351	0.362857	-0.107222	-0.0659641	-0.352267	-0.0659641
2017.Ag.JB Diego.150.3	2017_Ag	2017	JB Diego	1	150	Ag	Agrii	6.07	1.97116	0.992857	-0.199564	-0.0866717	-0.491909	-0.0866717
2017.Ag.JB Diego.250.1	2017_Ag	2017	JB Diego	1	250	Ag	Agrii	5.28	2.37296	0.0892437	-0.0595389	-0.0493915	-0.253493	-0.0493915
2017.Ag.JB Diego.250.2	2017_Ag	2017	JB Diego	1	250	Ag	Agrii	5.73	2.2799	0.539244	-0.152603	-0.0912883	-0.489594	-0.0912883
2017.Ag.JB Diego.250.3	2017_Ag	2017	JB Diego	1	250	Ag	Agrii	7.19	2.11253	1.99924	-0.319966	-0.0926444	-0.578616	-0.0926444
2017.Ag.KWS Cashel.150.1	2017_Ag	2017	KWS Cashel	9	150	Ag	Agrii	4.95	2.2982	-0.127143	0.127469	0.113012	0.575677	0.113012
2017.Ag.KWS Cashel.150.2	2017_Ag	2017	KWS Cashel	9	150	Ag	Agrii	5.48	2.36821	0.402857	0.197484	0.24329	1.20121	0.24329
2017.Ag.KWS Cashel.150.3	2017_Ag	2017	KWS Cashel	9	150	Ag	Agrii	4.49	2.09129	-0.587143	-0.0794354	-0.146196	-0.702394	-0.146196
2017.Ag.KWS Cashel.250.1	2017_Ag	2017	KWS Cashel	9	250	Ag	Agrii	5.92	2.51231	0.729244	0.0798121	0.16273	0.77757	0.16273
2017.Ag.KWS Cashel.250.2	2017_Ag	2017	KWS Cashel	9	250	Ag	Agrii	5.52	2.44016	0.329244	0.00765983	0.0450962	0.208323	0.0450962
2017.Ag.KWS Cashel.250.3	2017_Ag	2017	KWS Cashel	9	250	Ag	Agrii	5.57	2.26214	0.379244	-0.170361	-0.127239	-0.661439	-0.127239
2017.Ag.KWS Lili.150.1	2017_Ag	2017	KWS Lili	11	150	Ag	Agrii	6.69	2.16405	1.61286	-0.00667391	0.176714	0.79817	0.176714
2017.Ag.KWS Lili.150.2	2017_Ag	2017	KWS Lili	11	150	Ag	Agrii	6.5	1.98213	1.42286	-0.188601	-0.0268162	-0.21501	-0.0268162
2017.Ag.KWS Lili.150.3	2017_Ag	2017	KWS Lili	11	150	Ag	Agrii	7.24	1.90434	2.16286	-0.266389	-0.0204631	-0.224714	-0.0204631
2017.Ag.KWS Lili.250.1	2017_Ag	2017	KWS Lili	11	250	Ag	Agrii	6.85	2.27872	1.65924	-0.153779	0.0348834	0.0820657	0.0348834
2017.Ag.KWS Lili.250.2	2017_Ag	2017	KWS Lili	11	250	Ag	Agrii	6.77	2.37063	1.57924	-0.0618715	0.117695	0.50316	0.117695
2017.Ag.KWS Lili.250.3	2017_Ag	2017	KWS Lili	11	250	Ag	Agrii	6.99	2.16946	1.79924	-0.263035	-0.0584539	-0.395358	-0.0584539
2017.Ag.KWS Siskin.150.1	2017_Ag	2017	KWS Siskin	16	150	Ag	Agrii	6.12	2.15835	1.04286	-0.0123762	0.106201	0.475538	0.106201
2017.Ag.KWS Siskin.150.2	2017_Ag	2017	KWS Siskin	16	150	Ag	Agrii	5.72	1.90702	0.642857	-0.263707	-0.190612	-0.995083	-0.190612
2017.Ag.KWS Siskin.150.3	2017_Ag	2017	KWS Siskin	16	150	Ag	Agrii	6.51	1.75199	1.43286	-0.418734	-0.255812	-1.36756	-0.255812
2017.Ag.KWS Siskin.250.1	2017_Ag	2017	KWS Siskin	16	250	Ag	Agrii	7.37	2.3289	2.17924	-0.103596	0.144193	0.602679	0.144193
2017.Ag.KWS Siskin.250.2	2017_Ag	2017	KWS Siskin	16	250	Ag	Agrii	5.97	2.26809	0.779244	-0.164412	-0.075809	-0.425236	-0.075809
2017.Ag.KWS Siskin.250.3	2017_Ag	2017	KWS Siskin	16	250	Ag	Agrii	7.78	2.047	2.58924	-0.385496	-0.0910884	-0.604006	-0.0910884
2017.Ag.KWS Trinity.150.1	2017_Ag	2017	KWS Trinity	7	150	Ag	Agrii	6.03	1.85155	0.952857	-0.319178	-0.210834	-1.11427	-0.210834
2017.Ag.KWS Trinity.150.2	2017_Ag	2017	KWS Trinity	7	150	Ag	Agrii	5.52	1.81332	0.442857	-0.357404	-0.307049	-1.56957	-0.307049
2017.Ag.KWS Trinity.150.3	2017_Ag	2017	KWS Trinity	7	150	Ag	Agrii	6.47	1.86279	1.39286	-0.307933	-0.149559	-0.83079	-0.149559
2017.Ag.KWS Trinity.250.1	2017_Ag	2017	KWS Trinity	7	250	Ag	Agrii	5.99	2.30151	0.799244	-0.130989	-0.0401114	-0.246782	-0.0401114
2017.Ag.KWS Trinity.250.2	2017_Ag	2017	KWS Trinity	7	250	Ag	Agrii	6.24	2.25416	1.04924	-0.178343	-0.0590399	-0.356079	-0.0590399
2017.Ag.KWS Trinity.250.3	2017_Ag	2017	KWS Trinity	7	250	Ag	Agrii	5.66	2.20553	0.469244	-0.226966	-0.173611	-0.899784	-0.173611
2017.Ag.KWS Willow.150.1	2017_Ag	2017	KWS Willow	15	150	Ag	Agrii	5.16	2.10798	0.0828571	-0.0627476	-0.0533264	-0.272928	-0.0533264
2017.Ag.KWS Willow.150.2	2017_Ag	2017	KWS Willow	15	150	Ag	Agrii	5.83	2.19413	0.752857	0.0233993	0.109002	0.505958	0.109002
2017.Ag.KWS Willow.150.3	2017_Ag	2017	KWS Willow	15	150	Ag	Agrii	4.92	2.12694	-0.157143	-0.043791	-0.0616587	-0.301332	-0.0616587
2017.Ag.KWS Willow.250.1	2017_Ag	2017	KWS Willow	15	250	Ag	Agrii	4.5	2.45508	-0.690756	0.0225788	-0.055963	-0.242636	-0.055963
2017.Ag.KWS Willow.250.2	2017_Ag	2017	KWS Willow	15	250	Ag	Agrii	6.48	2.31094	1.28924	-0.121558	0.0250342	0.0533501	0.0250342
2017.Ag.KWS Willow.250.3	2017_Ag	2017	KWS Willow	15	250	Ag	Agrii	6.03	2.40884	0.839244	-0.0236621	0.0717632	0.31376	0.0717632
2017.Ag.Paragon Rht2.150.1	2017_Ag	2017	Paragon RhtD1b	40	150	Ag	Agrii	2.93	2.67143	-2.14714	0.500701	0.256562	1.41155	0.256562
2017.Ag.Paragon Rht2.150.2	2017_Ag	2017	Paragon RhtD1b	40	150	Ag	Agrii	3.51	2.2527	-1.56714	0.0819728	-0.0962177	-0.395799	-0.0962177
2017.Ag.Paragon Rht2.150.3	2017_Ag	2017	Paragon RhtD1b	40	150	Ag	Agrii	4.72	2.18914	-0.357143	0.0184111	-0.0221975	-0.0915586	-0.0221975
2017.Ag.Paragon Rht2.250.1	2017_Ag	2017	Paragon RhtD1b	40	250	Ag	Agrii	5.16	2.58874	-0.0307563	0.15624	0.152742	0.770115	0.152742
2017.Ag.Paragon Rht2.250.2	2017_Ag	2017	Paragon RhtD1b	40	250	Ag	Agrii	3.1	2.6337	-2.09076	0.201204	-0.0365239	-0.0660237	-0.0365239
2017.Ag.Paragon Rht2.250.3	2017_Ag	2017	Paragon RhtD1b	40	250	Ag	Agrii	3.36	2.53755	-1.83076	0.105049	-0.103115	-0.415656	-0.103115
2017.Ag.Malacca.150.1	2017_Ag	2017	Malacca	22	150	Ag	Agrii	4.99	2.2706	-0.0871429	0.0998699	0.0899614	0.457465	0.0899614
2017.Ag.Malacca.150.2	2017_Ag	2017	Malacca	22	150	Ag	Agrii	5.88	2.10859	0.802857	-0.0621392	0.0291489	0.101434	0.0291489
2017.Ag.Malacca.150.3	2017_Ag	2017	Malacca	22	150	Ag	Agrii	4.28	2.09646	-0.797143	-0.0742652	-0.164904	-0.784681	-0.164904
2017.Ag.Malacca.250.1	2017_Ag	2017	Malacca	22	250	Ag	Agrii	5.48	2.43127	0.289244	-0.00123134	0.0316568	0.142967	0.0316568
2017.Ag.Malacca.250.2	2017_Ag	2017	Malacca	22	250	Ag	Agrii	5.23	2.37102	0.0392437	-0.0614847	-0.0570225	-0.289066	-0.0570225
2017.Ag.Malacca.250.3	2017_Ag	2017	Malacca	22	250	Ag	Agrii	5.36	2.28473	0.169244	-0.147772	-0.128528	-0.6561	-0.128528
2017.Ag.Memory.150.1	2017_Ag	2017	Memory	26	150	Ag	Agrii	5.71	1.97862	0.632857	-0.192105	-0.120147	-0.64004	-0.120147
2017.Ag.Memory.150.2	2017_Ag	2017	Memory	26	150	Ag	Agrii	5.62	1.97884	0.542857	-0.191892	-0.130167	-0.685381	-0.130167
2017.Ag.Memory.150.3	2017_Ag	2017	Memory	26	150	Ag	Agrii	6.76	1.7917	1.68286	-0.379026	-0.187679	-1.03888	-0.187679
2017.Ag.Memory.250.1	2017_Ag	2017	Memory	26	250	Ag	Agrii	4.68	2.36005	-0.510756	-0.0724497	-0.130525	-0.62786	-0.130525
2017.Ag.Memory.250.2	2017_Ag	2017	Memory	26	250	Ag	Agrii	5.29	2.33814	0.0992437	-0.0943588	-0.0830744	-0.4235	-0.0830744
2017.Ag.Memory.250.3	2017_Ag	2017	Memory	26	250	Ag	Agrii	5.68	2.3644	0.489244	-0.0680985	-0.0124696	-0.0902744	-0.0124696
2017.Ag.Mulika.150.1	2017_Ag	2017	Mulika	12	150	Ag	Agrii	4.45	2.1552	-0.627143	-0.0155314	-0.0868401	-0.401547	-0.0868401
2017.Ag.Mulika.150.2	2017_Ag	2017	Mulika	12	150	Ag	Agrii	4.25	2.25441	-0.827143	0.0836777	-0.0103718	-0.00560664	-0.0103718
2017.Ag.Mulika.150.3	2017_Ag	2017	Mulika	12	150	Ag	Agrii	4.25	2.07698	-0.827143	-0.0937453	-0.187795	-0.898148	-0.187795
2017.Ag.Mulika.250.1	2017_Ag	2017	Mulika	12	250	Ag	Agrii	4.47	2.51175	-0.720756	0.0792454	-0.00270749	0.0269595	-0.00270749
2017.Ag.Mulika.250.2	2017_Ag	2017	Mulika	12	250	Ag	Agrii	4.1	2.49923	-1.09076	0.0667331	-0.0572903	-0.226792	-0.0572903
2017.Ag.Mulika.250.3	2017_Ag	2017	Mulika	12	250	Ag	Agrii	4.21	2.40645	-0.980756	-0.0260526	-0.137569	-0.636832	-0.137569
2017.Ag.Mv Karizma.150.1	2017_Ag	2017	Mv Karizma	24	150	Ag	Agrii	3.21	2.89413	-1.86714	0.723406	0.511104	2.67628	0.511104
2017.Ag.Mv Karizma.150.2	2017_Ag	2017	Mv Karizma	24	150	Ag	Agrii	2.98	2.70322	-2.09714	0.532488	0.294034	1.59724	0.294034
2017.Ag.Mv Karizma.150.3	2017_Ag	2017	Mv Karizma	24	150	Ag	Agrii	2.21	2.89463	-2.86714	0.723902	0.397896	2.16308	0.397896
2017.Ag.Mv Karizma.250.1	2017_Ag	2017	Mv Karizma	24	250	Ag	Agrii	3.63	2.83477	-1.56076	0.402273	0.224808	1.21879	0.224808
2017.Ag.Mv Karizma.250.2	2017_Ag	2017	Mv Karizma	24	250	Ag	Agrii	2.55	2.94685	-2.64076	0.514352	0.214087	1.22566	0.214087
2017.Ag.Mv Karizma.250.3	2017_Ag	2017	Mv Karizma	24	250	Ag	Agrii	3.52	2.79683	-1.67076	0.364329	0.174357	0.971185	0.174357
2017.Ag.Mv Lucilla.150.1	2017_Ag	2017	Mv Lucilla	25	150	Ag	Agrii	3.97	2.58428	-1.10714	0.413555	0.287669	1.50948	0.287669
2017.Ag.Mv Lucilla.150.2	2017_Ag	2017	Mv Lucilla	25	150	Ag	Agrii	4.3	2.41373	-0.777143	0.243	0.154636	0.821662	0.154636
2017.Ag.Mv Lucilla.150.3	2017_Ag	2017	Mv Lucilla	25	150	Ag	Agrii	3.8	2.40097	-1.27714	0.230246	0.08503	0.499656	0.08503
2017.Ag.Mv Lucilla.250.1	2017_Ag	2017	Mv Lucilla	25	250	Ag	Agrii	4.91	2.55198	-0.280756	0.119476	0.087553	0.45625	0.087553
2017.Ag.Mv Lucilla.250.2	2017_Ag	2017	Mv Lucilla	25	250	Ag	Agrii	2.94	2.65808	-2.25076	0.22558	-0.03034	-0.0259068	-0.03034
2017.Ag.Mv Lucilla.250.3	2017_Ag	2017	Mv Lucilla	25	250	Ag	Agrii	3.96	2.57539	-1.23076	0.142894	0.00295212	0.0841444	0.00295212
2017.Ag.Nelson.150.1	2017_Ag	2017	Nelson	29	150	Ag	Agrii	6.1	2.4076	1.02286	0.236871	0.353174	1.71908	0.353174
2017.Ag.Nelson.150.2	2017_Ag	2017	Nelson	29	150	Ag	Agrii	4.78	2.41463	-0.297143	0.243906	0.21012	1.07375	0.21012
2017.Ag.Nelson.150.3	2017_Ag	2017	Nelson	29	150	Ag	Agrii	5.4	2.0579	0.322857	-0.112824	-0.0761138	-0.401074	-0.0761138
2017.Ag.Nelson.250.1	2017_Ag	2017	Nelson	29	250	Ag	Agrii	5.25	2.66803	0.0592437	0.235531	0.242267	1.21541	0.242267
2017.Ag.Nelson.250.2	2017_Ag	2017	Nelson	29	250	Ag	Agrii	4.4	2.5206	-0.790756	0.0880962	-0.00181601	0.0353853	-0.00181601
2017.Ag.Nelson.250.3	2017_Ag	2017	Nelson	29	250	Ag	Agrii	4.96	2.54575	-0.230756	0.11325	0.087012	0.450713	0.087012
2017.Ag.Paragon 1Bl/1RS.150.1	2017_Ag	2017	Paragon	13	150	Ag	Agrii	3.58	2.50002	-1.49714	0.329295	0.159064	0.884477	0.159064
2017.Ag.Paragon 1Bl/1RS.150.2	2017_Ag	2017	Paragon	13	150	Ag	Agrii	4.52	2.32913	-0.557143	0.158401	0.0950515	0.509533	0.0950515
2017.Ag.Paragon 1Bl/1RS.150.3	2017_Ag	2017	Paragon	13	150	Ag	Agrii	3.67	2.39682	-1.40714	0.226089	0.0660907	0.411699	0.0660907
2017.Ag.Paragon 1Bl/1RS.250.1	2017_Ag	2017	Paragon	13	250	Ag	Agrii	3.48	2.54833	-1.71076	0.115827	-0.0786929	-0.299553	-0.0786929
2017.Ag.Paragon 1Bl/1RS.250.2	2017_Ag	2017	Paragon	13	250	Ag	Agrii	3.81	2.44476	-1.38076	0.0122573	-0.14474	-0.650389	-0.14474
2017.Ag.Paragon Stay green.150.1	2017_Ag	2017	Paragon Stay green	39	150	Ag	Agrii	4.95	2.15013	-0.127143	-0.020595	-0.0350516	-0.169172	-0.0350516
2017.Ag.Paragon Stay green.150.2	2017_Ag	2017	Paragon Stay green	39	150	Ag	Agrii	3.48	2.31697	-1.59714	0.146242	-0.0353591	-0.0879555	-0.0353591
2017.Ag.Paragon Stay green.150.3	2017_Ag	2017	Paragon Stay green	39	150	Ag	Agrii	3.3	2.08688	-1.77714	-0.0838428	-0.285911	-1.33824	-0.285911
2017.Ag.Paragon Stay green.250.1	2017_Ag	2017	Paragon Stay green	39	250	Ag	Agrii	4.47	2.58442	-0.720756	0.151918	0.069965	0.392544	0.069965
2017.Ag.Paragon Stay green.250.2	2017_Ag	2017	Paragon Stay green	39	250	Ag	Agrii	3.92	2.42361	-1.27076	-0.0088889	-0.153379	-0.70004	-0.153379
2017.Ag.Paragon Stay green.250.3	2017_Ag	2017	Paragon Stay green	39	250	Ag	Agrii	3.38	2.44937	-1.81076	0.0168701	-0.18902	-0.848934	-0.18902
2017.Ag.Potenzial.150.1	2017_Ag	2017	Potenzial	27	150	Ag	Agrii	6.32	2.32182	1.24286	0.151089	0.292407	1.401	0.292407
2017.Ag.Potenzial.150.2	2017_Ag	2017	Potenzial	27	150	Ag	Agrii	4.76	2.35275	-0.317143	0.182019	0.145959	0.752113	0.145959
2017.Ag.Potenzial.150.3	2017_Ag	2017	Potenzial	27	150	Ag	Agrii	4.99	2.11133	-0.0871429	-0.0594011	-0.0693096	-0.343762	-0.0693096
2017.Ag.Potenzial.250.1	2017_Ag	2017	Potenzial	27	250	Ag	Agrii	4.85	2.54257	-0.340756	0.11007	0.0713247	0.37799	0.0713247
2017.Ag.Potenzial.250.2	2017_Ag	2017	Potenzial	27	250	Ag	Agrii	5.2	2.40914	0.0092437	-0.0233571	-0.0223061	-0.112733	-0.0223061
2017.Ag.Potenzial.250.3	2017_Ag	2017	Potenzial	27	250	Ag	Agrii	5.23	2.35021	0.0392437	-0.0822871	-0.0778249	-0.393714	-0.0778249
2017.Ag.Premio.150.1	2017_Ag	2017	Premio	35	150	Ag	Agrii	4.75	2.46338	-0.327143	0.292651	0.255453	1.3035	0.255453
2017.Ag.Premio.150.2	2017_Ag	2017	Premio	35	150	Ag	Agrii	3.69	2.47766	-1.38714	0.306933	0.149209	0.828706	0.149209
2017.Ag.Premio.150.3	2017_Ag	2017	Premio	35	150	Ag	Agrii	4.08	2.03707	-0.997143	-0.133662	-0.247042	-1.18662	-0.247042
2017.Ag.Premio.250.1	2017_Ag	2017	Premio	35	250	Ag	Agrii	2.96	2.79661	-2.23076	0.36411	0.110464	0.681296	0.110464
2017.Ag.Premio.250.2	2017_Ag	2017	Premio	35	250	Ag	Agrii	4.37	2.62592	-0.820756	0.193416	0.100092	0.549732	0.100092
2017.Ag.Premio.250.3	2017_Ag	2017	Premio	35	250	Ag	Agrii	4.13	2.57532	-1.06076	0.14282	0.0222079	0.171441	0.0222079
2017.Ag.Rht2.150.1	2017_Ag	2017	Paragon 1BL/1RS	38	150	Ag	Agrii	4.04	2.36572	-1.03714	0.194989	0.0770622	0.446061	0.0770622
2017.Ag.Rht2.150.2	2017_Ag	2017	Paragon 1BL/1RS	38	150	Ag	Agrii	2.98	2.49419	-2.09714	0.323461	0.0850073	0.545709	0.0850073
2017.Ag.Rht2.150.3	2017_Ag	2017	Paragon 1BL/1RS	38	150	Ag	Agrii	3.55	2.36687	-1.52714	0.196145	0.022503	0.199184	0.022503
2017.Ag.Rht2.250.1	2017_Ag	2017	Paragon 1BL/1RS	38	250	Ag	Agrii	2.45	2.57767	-2.74076	0.145169	-0.166466	-0.683114	-0.166466
2017.Ag.Rht2.250.2	2017_Ag	2017	Paragon 1BL/1RS	38	250	Ag	Agrii	3.91	2.38797	-1.28076	-0.0445273	-0.190154	-0.884479	-0.190154
2017.Ag.Rht2.250.3	2017_Ag	2017	Paragon 1BL/1RS	38	250	Ag	Agrii	3.42	2.52269	-1.77076	0.090193	-0.111149	-0.459448	-0.111149
2017.Ag.Rumor.150.1	2017_Ag	2017	Rumor	28	150	Ag	Agrii	7.01	2.09301	1.93286	-0.077716	0.142058	0.60581	0.142058
2017.Ag.Rumor.150.2	2017_Ag	2017	Rumor	28	150	Ag	Agrii	5.84	1.82601	0.762857	-0.344716	-0.257976	-1.34072	-0.257976
2017.Ag.Rumor.150.3	2017_Ag	2017	Rumor	28	150	Ag	Agrii	6.89	1.76528	1.81286	-0.405443	-0.199314	-1.10473	-0.199314
2017.Ag.Rumor.250.1	2017_Ag	2017	Rumor	28	250	Ag	Agrii	4.96	2.43878	-0.230756	0.00627522	-0.0199627	-0.0874321	-0.0199627
2017.Ag.Rumor.250.2	2017_Ag	2017	Rumor	28	250	Ag	Agrii	5.56	2.24505	0.369244	-0.187447	-0.145463	-0.752552	-0.145463
2017.Ag.Rumor.250.3	2017_Ag	2017	Rumor	28	250	Ag	Agrii	5.24	2.28917	0.0492437	-0.143328	-0.137729	-0.69563	-0.137729
2017.Ag.Shamrock.150.1	2017_Ag	2017	Shamrock	23	150	Ag	Agrii	5.91	2.16769	0.832857	-0.00303542	0.0916638	0.414231	0.0916638
2017.Ag.Shamrock.150.2	2017_Ag	2017	Shamrock	23	150	Ag	Agrii	6.22	2.38757	1.14286	0.216842	0.34679	1.68021	0.34679
2017.Ag.Shamrock.150.3	2017_Ag	2017	Shamrock	23	150	Ag	Agrii	5.81	2.25542	0.732857	0.0846917	0.168021	0.80398	0.168021
2017.Ag.Shamrock.250.1	2017_Ag	2017	Shamrock	23	250	Ag	Agrii	6.06	2.61366	0.869244	0.181155	0.279992	1.35958	0.279992
2017.Ag.Shamrock.250.2	2017_Ag	2017	Shamrock	23	250	Ag	Agrii	5.29	2.56098	0.0992437	0.128479	0.139764	0.697506	0.139764
2017.Ag.Shamrock.250.3	2017_Ag	2017	Shamrock	23	250	Ag	Agrii	6.77	2.30334	1.57924	-0.129157	0.0504091	0.164673	0.0504091
2017.Ag.Skyfall.150.1	2017_Ag	2017	Skyfall	3	150	Ag	Agrii	6.09	2.17362	1.01286	0.00289379	0.11806	0.536884	0.11806
2017.Ag.Skyfall.150.2	2017_Ag	2017	Skyfall	3	150	Ag	Agrii	5.98	2.07558	0.902857	-0.0951482	0.00751027	-0.0130512	0.00751027
2017.Ag.Skyfall.150.3	2017_Ag	2017	Skyfall	3	150	Ag	Agrii	5.25	1.88547	0.172857	-0.285253	-0.265599	-1.34585	-0.265599
2017.Ag.Skyfall.250.1	2017_Ag	2017	Skyfall	3	250	Ag	Agrii	7.54	2.42413	2.34924	-0.00837272	0.258746	1.16938	0.258746
2017.Ag.Skyfall.250.2	2017_Ag	2017	Skyfall	3	250	Ag	Agrii	6.35	2.33265	1.15924	-0.0998525	0.0319582	0.0955012	0.0319582
2017.Ag.Skyfall.250.3	2017_Ag	2017	Skyfall	3	250	Ag	Agrii	6.09	2.4369	0.899244	0.00439952	0.106647	0.485869	0.106647
2017.Ag.Soissons.150.1	2017_Ag	2017	Soissons	18	150	Ag	Agrii	4.72	2.53037	-0.357143	0.359639	0.31903	1.62501	0.31903
2017.Ag.Soissons.150.2	2017_Ag	2017	Soissons	18	150	Ag	Agrii	3.93	2.65743	-1.14714	0.486699	0.356265	1.85681	0.356265
2017.Ag.Soissons.150.3	2017_Ag	2017	Soissons	18	150	Ag	Agrii	4.17	2.49381	-0.907143	0.323085	0.21994	1.1575	0.21994
2017.Ag.Soissons.250.1	2017_Ag	2017	Soissons	18	250	Ag	Agrii	4.65	2.68035	-0.540756	0.247849	0.186362	0.967957	0.186362
2017.Ag.Soissons.250.2	2017_Ag	2017	Soissons	18	250	Ag	Agrii	3.43	2.64699	-1.76076	0.214493	0.0142883	0.171012	0.0142883
2017.Ag.Soissons.250.3	2017_Ag	2017	Soissons	18	250	Ag	Agrii	4.15	2.68942	-1.04076	0.256923	0.138585	0.755758	0.138585
2017.Ag.Solstice.150.1	2017_Ag	2017	Solstice	6	150	Ag	Agrii	5.74	2.31503	0.662857	0.1443	0.219669	1.06775	0.219669
2017.Ag.Solstice.150.2	2017_Ag	2017	Solstice	6	150	Ag	Agrii	5.26	1.97213	0.182857	-0.198595	-0.177804	-0.904752	-0.177804
2017.Ag.Solstice.150.3	2017_Ag	2017	Solstice	6	150	Ag	Agrii	5.44	2.17306	0.362857	0.00233278	0.0435911	0.198859	0.0435911
2017.Ag.Solstice.250.1	2017_Ag	2017	Solstice	6	250	Ag	Agrii	5.09	2.3999	-0.100756	-0.0326017	-0.0440581	-0.215965	-0.0440581
2017.Ag.Solstice.250.2	2017_Ag	2017	Solstice	6	250	Ag	Agrii	6.04	2.4327	0.849244	0.000196839	0.0967593	0.438942	0.0967593
2017.Ag.Solstice.250.3	2017_Ag	2017	Solstice	6	250	Ag	Agrii	5.24	2.43434	0.0492437	0.00183826	0.00743747	0.0346423	0.00743747
2017.Ag.Tobak.150.1	2017_Ag	2017	Tobak	32	150	Ag	Agrii	6.08	2.23047	1.00286	0.0597378	0.173767	0.817685	0.173767
2017.Ag.Tobak.150.2	2017_Ag	2017	Tobak	32	150	Ag	Agrii	4.74	2.1267	-0.337143	-0.0440305	-0.082365	-0.395363	-0.082365
2017.Ag.Tobak.150.3	2017_Ag	2017	Tobak	32	150	Ag	Agrii	6.19	2.02076	1.11286	-0.149971	-0.0234343	-0.180544	-0.0234343
2017.Ag.Tobak.250.1	2017_Ag	2017	Tobak	32	250	Ag	Agrii	6.32	2.35129	1.12924	-0.0812125	0.0471871	0.1738	0.0471871
2017.Ag.Tobak.250.2	2017_Ag	2017	Tobak	32	250	Ag	Agrii	5.22	2.48361	0.0292437	0.051115	0.0544401	0.272219	0.0544401
2017.Ag.Tobak.250.3	2017_Ag	2017	Tobak	32	250	Ag	Agrii	6.62	2.34608	1.42924	-0.0864236	0.0760872	0.302294	0.0760872
2017.Ag.Xi19.150.1	2017_Ag	2017	Xi19	19	150	Ag	Agrii	5.93	1.98354	0.852857	-0.187185	-0.0902113	-0.501833	-0.0902113
2017.Ag.Xi19.150.2	2017_Ag	2017	Xi19	19	150	Ag	Agrii	5.31	2.31633	0.232857	0.145604	0.172081	0.852556	0.172081
2017.Ag.Xi19.150.3	2017_Ag	2017	Xi19	19	150	Ag	Agrii	5.91	2.01467	0.832857	-0.156059	-0.0613599	-0.355568	-0.0613599
2017.Ag.Xi19.250.1	2017_Ag	2017	Xi19	19	250	Ag	Agrii	4.99	2.59024	-0.200756	0.157738	0.134911	0.689983	0.134911
2017.Ag.Xi19.250.2	2017_Ag	2017	Xi19	19	250	Ag	Agrii	4.95	2.36206	-0.240756	-0.070436	-0.0978109	-0.478491	-0.0978109
2017.Ag.Xi19.250.3	2017_Ag	2017	Xi19	19	250	Ag	Agrii	5.09	2.48086	-0.100756	0.0483634	0.036907	0.191336	0.036907
2017.Ds.Apache.150.1	2017_Ds	2017	Apache	33	150	Ds	DSV	4.82165	1.97476	-4.68444	-0.184166	-0.365143	-2.83249	-0.365143
2017.Ds.Apache.150.2	2017_Ds	2017	Apache	33	150	Ds	DSV	8.07837	2.04695	-1.42772	-0.11198	-0.167138	-1.27206	-0.167138
2017.Ds.Apache.150.3	2017_Ds	2017	Apache	33	150	Ds	DSV	6.35494	2.08571	-3.15115	-0.0732175	-0.194958	-1.53452	-0.194958
2017.Ds.Apache.250.1	2017_Ds	2017	Apache	33	250	Ds	DSV	9.65394	2.24083	-0.207718	-0.157638	-0.165663	-1.21962	-0.165663
2017.Ds.Apache.250.2	2017_Ds	2017	Apache	33	250	Ds	DSV	9.66778	2.31383	-0.19387	-0.0846359	-0.0921258	-0.680913	-0.0921258
2017.Ds.Apache.250.3	2017_Ds	2017	Apache	33	250	Ds	DSV	8.60171	2.2659	-1.25994	-0.132575	-0.181251	-1.36963	-0.181251
2017.Ds.Arlequin.150.1	2017_Ds	2017	Arlequin	34	150	Ds	DSV	6.79826	1.9168	-2.70783	-0.242121	-0.346735	-2.63028	-0.346735
2017.Ds.Arlequin.150.2	2017_Ds	2017	Arlequin	34	150	Ds	DSV	7.50323	1.99316	-2.00286	-0.165767	-0.243146	-1.84802	-0.243146
2017.Ds.Arlequin.150.3	2017_Ds	2017	Arlequin	34	150	Ds	DSV	1.89173	1.94624	-7.61436	-0.21269	-0.506861	-3.96977	-0.506861
2017.Ds.Arlequin.250.1	2017_Ds	2017	Arlequin	34	250	Ds	DSV	8.50335	2.07386	-1.3583	-0.324614	-0.377091	-2.8064	-0.377091
2017.Ds.Arlequin.250.2	2017_Ds	2017	Arlequin	34	250	Ds	DSV	7.63883	2.15233	-2.22282	-0.246141	-0.332017	-2.506	-0.332017
2017.Ds.Arlequin.250.3	2017_Ds	2017	Arlequin	34	250	Ds	DSV	5.79729	2.21292	-4.06436	-0.185554	-0.342576	-2.64614	-0.342576
2017.Ds.Avalon.150.1	2017_Ds	2017	Avalon	20	150	Ds	DSV	8.50766	2.2681	-0.998434	0.109178	0.0706049	0.482696	0.0706049
2017.Ds.Avalon.150.2	2017_Ds	2017	Avalon	20	150	Ds	DSV	8.36841	2.20866	-1.13768	0.0497288	0.00577592	0.00344128	0.00577592
2017.Ds.Avalon.150.3	2017_Ds	2017	Avalon	20	150	Ds	DSV	7.84967	2.25897	-1.65642	0.10004	0.0360462	0.207291	0.0360462
2017.Ds.Avalon.250.1	2017_Ds	2017	Avalon	20	250	Ds	DSV	8.73373	2.39768	-1.12792	-0.000787186	-0.044363	-0.363207	-0.044363
2017.Ds.Avalon.250.2	2017_Ds	2017	Avalon	20	250	Ds	DSV	8.38184	2.48703	-1.47981	0.0885615	0.0313908	0.179246	0.0313908
2017.Ds.Avalon.250.3	2017_Ds	2017	Avalon	20	250	Ds	DSV	7.79471	2.51335	-2.06694	0.114883	0.0350298	0.185839	0.0350298
2017.Ds.Cadenza.150.1	2017_Ds	2017	Cadenza	21	150	Ds	DSV	9.09026	2.31168	-0.415828	0.152755	0.13669	0.986282	0.13669
2017.Ds.Cadenza.150.2	2017_Ds	2017	Cadenza	21	150	Ds	DSV	9.25467	2.22359	-0.251418	0.064663	0.0549498	0.393611	0.0549498
2017.Ds.Cadenza.150.3	2017_Ds	2017	Cadenza	21	150	Ds	DSV	8.65763	2.40089	-0.84846	0.241965	0.209186	1.50213	0.209186
2017.Ds.Cadenza.250.1	2017_Ds	2017	Cadenza	21	250	Ds	DSV	9.02496	2.52471	-0.836698	0.126244	0.0939196	0.658863	0.0939196
2017.Ds.Cadenza.250.2	2017_Ds	2017	Cadenza	21	250	Ds	DSV	8.31537	2.56392	-1.54629	0.165454	0.105715	0.720979	0.105715
2017.Ds.Cadenza.250.3	2017_Ds	2017	Cadenza	21	250	Ds	DSV	9.12286	2.62763	-0.738796	0.229157	0.200615	1.44314	0.200615
2017.Ds.Cordiale.150.1	2017_Ds	2017	Cordiale	10	150	Ds	DSV	9.98166	2.01627	0.475572	-0.14266	-0.124287	-0.893459	-0.124287
2017.Ds.Cordiale.150.2	2017_Ds	2017	Cordiale	10	150	Ds	DSV	9.99859	2.18589	0.492498	0.02696	0.0459871	0.353404	0.0459871
2017.Ds.Cordiale.150.3	2017_Ds	2017	Cordiale	10	150	Ds	DSV	9.46559	2.1701	-0.0404993	0.0111698	0.00960519	0.0689207	0.00960519
2017.Ds.Cordiale.250.1	2017_Ds	2017	Cordiale	10	250	Ds	DSV	10.1376	2.39799	0.275987	-0.000477621	0.0101848	0.083966	0.0101848
2017.Ds.Cordiale.250.2	2017_Ds	2017	Cordiale	10	250	Ds	DSV	10.1759	2.45112	0.314259	0.0526506	0.0647916	0.484955	0.0647916
2017.Ds.Cordiale.250.3	2017_Ds	2017	Cordiale	10	250	Ds	DSV	9.96074	2.49083	0.0990882	0.0923583	0.0961864	0.707398	0.0961864
2017.Ds.Crusoe.150.1	2017_Ds	2017	Crusoe	4	150	Ds	DSV	9.88034	2.28165	0.374251	0.122725	0.137184	1.01686	0.137184
2017.Ds.Crusoe.150.2	2017_Ds	2017	Crusoe	4	150	Ds	DSV	9.71218	2.18287	0.20609	0.0239391	0.0319011	0.240528	0.0319011
2017.Ds.Crusoe.150.3	2017_Ds	2017	Crusoe	4	150	Ds	DSV	9.75698	2.2219	0.250893	0.0629781	0.0726711	0.540464	0.0726711
2017.Ds.Crusoe.250.1	2017_Ds	2017	Crusoe	4	250	Ds	DSV	9.93459	2.39717	0.0729341	-0.0012974	0.00152032	0.0136173	0.00152032
2017.Ds.Crusoe.250.2	2017_Ds	2017	Crusoe	4	250	Ds	DSV	10.6167	2.45107	0.755024	0.052605	0.0817744	0.624302	0.0817744
2017.Ds.Crusoe.250.3	2017_Ds	2017	Crusoe	4	250	Ds	DSV	9.90152	2.47399	0.0398704	0.0755191	0.0770595	0.565381	0.0770595
2017.Ds.Dacanto.150.1	2017_Ds	2017	Dacanto	37	150	Ds	DSV	9.51629	1.98656	0.0102032	-0.172361	-0.171967	-1.25833	-0.171967
2017.Ds.Dacanto.150.2	2017_Ds	2017	Dacanto	37	150	Ds	DSV	9.66223	2.04165	0.156136	-0.117279	-0.111247	-0.808918	-0.111247
2017.Ds.Dacanto.150.3	2017_Ds	2017	Dacanto	37	150	Ds	DSV	10.567	2.08177	1.06089	-0.0771588	-0.0361727	-0.228545	-0.0361727
2017.Ds.Dacanto.250.1	2017_Ds	2017	Dacanto	37	250	Ds	DSV	10.4941	2.30032	0.632488	-0.0981523	-0.0737169	-0.517965	-0.0737169
2017.Ds.Dacanto.250.2	2017_Ds	2017	Dacanto	37	250	Ds	DSV	10.7064	2.23067	0.844771	-0.1678	-0.135164	-0.960465	-0.135164
2017.Ds.Dacanto.250.3	2017_Ds	2017	Dacanto	37	250	Ds	DSV	10.3271	2.23878	0.465461	-0.159686	-0.141704	-1.02128	-0.141704
2017.Ds.Dickens.150.1	2017_Ds	2017	Dickens	2	150	Ds	DSV	10.9657	1.92107	1.45957	-0.237861	-0.181472	-1.27842	-0.181472
2017.Ds.Dickens.150.2	2017_Ds	2017	Dickens	2	150	Ds	DSV	11.1339	1.98416	1.62784	-0.174762	-0.111872	-0.763259	-0.111872
2017.Ds.Dickens.150.3	2017_Ds	2017	Dickens	2	150	Ds	DSV	11.2159	2.08838	1.70984	-0.070543	-0.00448534	0.0255355	-0.00448534
2017.Ds.Dickens.250.1	2017_Ds	2017	Dickens	2	250	Ds	DSV	10.6506	2.15772	0.78898	-0.240754	-0.210273	-1.51211	-0.210273
2017.Ds.Dickens.250.2	2017_Ds	2017	Dickens	2	250	Ds	DSV	11.5641	2.14748	1.70247	-0.250992	-0.185219	-1.29756	-0.185219
2017.Ds.Dickens.250.3	2017_Ds	2017	Dickens	2	250	Ds	DSV	11.075	2.30886	1.21338	-0.08961	-0.0427327	-0.271355	-0.0427327
2017.Ds.Einstein.150.1	2017_Ds	2017	Einstein	8	150	Ds	DSV	9.47432	2.06781	-0.0317661	-0.091115	-0.0923422	-0.676963	-0.0923422
2017.Ds.Einstein.150.2	2017_Ds	2017	Einstein	8	150	Ds	DSV	9.58733	2.06257	0.08124	-0.0963556	-0.093217	-0.679509	-0.093217
2017.Ds.Einstein.150.3	2017_Ds	2017	Einstein	8	150	Ds	DSV	9.31716	2.1242	-0.188931	-0.0347263	-0.0420254	-0.314045	-0.0420254
2017.Ds.Einstein.250.1	2017_Ds	2017	Einstein	8	250	Ds	DSV	9.55105	2.25711	-0.310602	-0.141358	-0.153358	-1.13307	-0.153358
2017.Ds.Einstein.250.3	2017_Ds	2017	Einstein	8	250	Ds	DSV	10.2657	2.31947	0.404036	-0.0789967	-0.0633873	-0.450158	-0.0633873
2017.Ds.Gallant.150.1	2017_Ds	2017	Gallant	5	150	Ds	DSV	10.2372	2.20619	0.731118	0.047265	0.0755108	0.577642	0.0755108
2017.Ds.Gallant.150.2	2017_Ds	2017	Gallant	5	150	Ds	DSV	9.77304	2.12254	0.266951	-0.0363824	-0.0260691	-0.181695	-0.0260691
2017.Ds.Gallant.150.3	2017_Ds	2017	Gallant	5	150	Ds	DSV	9.92875	2.15397	0.422657	-0.00495324	0.0113756	0.0976884	0.0113756
2017.Ds.Gallant.250.1	2017_Ds	2017	Gallant	5	250	Ds	DSV	10.1869	2.37789	0.325216	-0.020584	-0.00801967	-0.0475971	-0.00801967
2017.Ds.Gallant.250.2	2017_Ds	2017	Gallant	5	250	Ds	DSV	10.3598	2.46406	0.498108	0.0655867	0.0848305	0.637901	0.0848305
2017.Ds.Gallant.250.3	2017_Ds	2017	Gallant	5	250	Ds	DSV	9.81353	2.41641	-0.0481205	0.0179358	0.0160767	0.116027	0.0160767
2017.Ds.Genius.150.1	2017_Ds	2017	Genius	36	150	Ds	DSV	9.05993	2.22724	-0.446164	0.0683132	0.0510762	0.358612	0.0510762
2017.Ds.Genius.150.2	2017_Ds	2017	Genius	36	150	Ds	DSV	9.84609	2.24009	0.339999	0.0811611	0.0942965	0.701789	0.0942965
2017.Ds.Genius.150.3	2017_Ds	2017	Genius	36	150	Ds	DSV	8.68705	2.23212	-0.819044	0.0731949	0.0415522	0.276174	0.0415522
2017.Ds.Genius.250.1	2017_Ds	2017	Genius	36	250	Ds	DSV	10.3767	2.46528	0.515005	0.0668142	0.0867107	0.65224	0.0867107
2017.Ds.Genius.250.2	2017_Ds	2017	Genius	36	250	Ds	DSV	9.69472	2.38435	-0.166935	-0.0141203	-0.0205696	-0.156253	-0.0205696
2017.Ds.Genius.250.3	2017_Ds	2017	Genius	36	250	Ds	DSV	9.94263	2.42542	0.0809735	0.0269499	0.0300782	0.222915	0.0300782
2017.Ds.Granary.150.1	2017_Ds	2017	Granary	14	150	Ds	DSV	10.3544	2.18323	0.848316	0.0242997	0.0570734	0.446693	0.0570734
2017.Ds.Granary.150.2	2017_Ds	2017	Granary	14	150	Ds	DSV	10.3969	2.26068	0.890816	0.10175	0.136166	1.02704	0.136166
2017.Ds.Granary.150.3	2017_Ds	2017	Granary	14	150	Ds	DSV	9.64336	2.29934	0.13727	0.140412	0.145716	1.07122	0.145716
2017.Ds.Granary.250.1	2017_Ds	2017	Granary	14	250	Ds	DSV	10.4492	2.48429	0.587543	0.0858215	0.10852	0.814348	0.10852
2017.Ds.Granary.250.2	2017_Ds	2017	Granary	14	250	Ds	DSV	9.90814	2.44699	0.0464834	0.0485192	0.050315	0.369856	0.050315
2017.Ds.Granary.250.3	2017_Ds	2017	Granary	14	250	Ds	DSV	9.20691	2.44859	-0.654743	0.0501198	0.0248246	0.159349	0.0248246
2017.Ds.Hereward.150.1	2017_Ds	2017	Hereward	17	150	Ds	DSV	8.86781	2.31127	-0.638283	0.152346	0.127687	0.912787	0.127687
2017.Ds.Hereward.150.2	2017_Ds	2017	Hereward	17	150	Ds	DSV	9.44673	2.20926	-0.0593564	0.0503361	0.048043	0.349614	0.048043
2017.Ds.Hereward.150.3	2017_Ds	2017	Hereward	17	150	Ds	DSV	8.73978	2.40871	-0.766307	0.249781	0.220175	1.58537	0.220175
2017.Ds.Hereward.250.1	2017_Ds	2017	Hereward	17	250	Ds	DSV	10.1203	2.55478	0.258645	0.156309	0.166302	1.22604	0.166302
2017.Ds.Hereward.250.2	2017_Ds	2017	Hereward	17	250	Ds	DSV	9.92757	2.55856	0.0659177	0.160087	0.162634	1.19261	0.162634
2017.Ds.Hereward.250.3	2017_Ds	2017	Hereward	17	250	Ds	DSV	9.46853	2.62818	-0.39312	0.229706	0.214519	1.5567	0.214519
2017.Ds.Hybery.150.1	2017_Ds	2017	Hybery	30	150	Ds	DSV	10.6236	1.99618	1.1175	-0.162743	-0.11957	-0.837019	-0.11957
2017.Ds.Hybery.150.2	2017_Ds	2017	Hybery	30	150	Ds	DSV	10.8365	1.93872	1.33041	-0.220204	-0.168806	-1.19012	-0.168806
2017.Ds.Hybery.150.3	2017_Ds	2017	Hybery	30	150	Ds	DSV	10.6874	2.0305	1.18131	-0.128429	-0.0827907	-0.565645	-0.0827907
2017.Ds.Hybery.250.1	2017_Ds	2017	Hybery	30	250	Ds	DSV	10.4339	2.15877	0.57225	-0.239695	-0.217587	-1.57305	-0.217587
2017.Ds.Hybery.250.2	2017_Ds	2017	Hybery	30	250	Ds	DSV	10.8493	2.16022	0.987644	-0.238254	-0.200098	-1.43086	-0.200098
2017.Ds.Hybery.250.3	2017_Ds	2017	Hybery	30	250	Ds	DSV	10.3875	2.35375	0.525814	-0.0447239	-0.0244097	-0.160713	-0.0244097
2017.Ds.Hystar.150.1	2017_Ds	2017	Hystar	31	150	Ds	DSV	10.189	1.9153	0.682916	-0.243622	-0.217238	-1.56672	-0.217238
2017.Ds.Hystar.150.2	2017_Ds	2017	Hystar	31	150	Ds	DSV	9.16821	1.94804	-0.337882	-0.210886	-0.223939	-1.65061	-0.223939
2017.Ds.Hystar.150.3	2017_Ds	2017	Hystar	31	150	Ds	DSV	10.2318	1.91835	0.72574	-0.240576	-0.212538	-1.53086	-0.212538
2017.Ds.Hystar.250.1	2017_Ds	2017	Hystar	31	250	Ds	DSV	11.6937	2.09654	1.83205	-0.301932	-0.231153	-1.62934	-0.231153
2017.Ds.Hystar.250.2	2017_Ds	2017	Hystar	31	250	Ds	DSV	10.1524	2.06416	0.290734	-0.334308	-0.323076	-2.35476	-0.323076
2017.Ds.Hystar.250.3	2017_Ds	2017	Hystar	31	250	Ds	DSV	10.8244	2.0991	0.9627	-0.299374	-0.262181	-1.88612	-0.262181
2017.Ds.JB Diego.150.1	2017_Ds	2017	JB Diego	1	150	Ds	DSV	11.9829	1.99017	2.47685	-0.168752	-0.0730618	-0.450213	-0.0730618
2017.Ds.JB Diego.150.2	2017_Ds	2017	JB Diego	1	150	Ds	DSV	11.2745	2.03293	1.76844	-0.125998	-0.0576762	-0.361784	-0.0576762
2017.Ds.JB Diego.150.3	2017_Ds	2017	JB Diego	1	150	Ds	DSV	11.3639	2.07525	1.85776	-0.0836736	-0.0119014	-0.0236958	-0.0119014
2017.Ds.JB Diego.250.1	2017_Ds	2017	JB Diego	1	250	Ds	DSV	11.5528	2.34675	1.6911	-0.051718	0.0136155	0.15738	0.0136155
2017.Ds.JB Diego.250.2	2017_Ds	2017	JB Diego	1	250	Ds	DSV	11.5867	2.28967	1.725	-0.108799	-0.0421561	-0.24967	-0.0421561
2017.Ds.JB Diego.250.3	2017_Ds	2017	JB Diego	1	250	Ds	DSV	11.1393	2.38099	1.27767	-0.0174834	0.0318777	0.276935	0.0318777
2017.Ds.KWS Cashel.150.1	2017_Ds	2017	KWS Cashel	9	150	Ds	DSV	10.2168	2.07035	0.71071	-0.0885748	-0.0611174	-0.423076	-0.0611174
2017.Ds.KWS Cashel.150.2	2017_Ds	2017	KWS Cashel	9	150	Ds	DSV	10.0141	2.08324	0.507978	-0.0756901	-0.056065	-0.393016	-0.056065
2017.Ds.KWS Cashel.150.3	2017_Ds	2017	KWS Cashel	9	150	Ds	DSV	9.73047	2.11109	0.224376	-0.0478335	-0.039165	-0.279001	-0.039165
2017.Ds.KWS Cashel.250.1	2017_Ds	2017	KWS Cashel	9	250	Ds	DSV	10.1264	2.38107	0.26478	-0.0173988	-0.00716936	-0.0434364	-0.00716936
2017.Ds.KWS Cashel.250.2	2017_Ds	2017	KWS Cashel	9	250	Ds	DSV	9.80467	2.38694	-0.0569866	-0.0115318	-0.0137334	-0.102464	-0.0137334
2017.Ds.KWS Cashel.250.3	2017_Ds	2017	KWS Cashel	9	250	Ds	DSV	9.56702	2.50115	-0.294631	0.102678	0.091295	0.658156	0.091295
2017.Ds.KWS Lili.150.1	2017_Ds	2017	KWS Lili	11	150	Ds	DSV	10.9707	2.19613	1.46456	0.0372077	0.0937892	0.736462	0.0937892
2017.Ds.KWS Lili.150.2	2017_Ds	2017	KWS Lili	11	150	Ds	DSV	10.8939	2.08957	1.38785	-0.0693542	-0.0157362	-0.0678037	-0.0157362
2017.Ds.KWS Lili.150.3	2017_Ds	2017	KWS Lili	11	150	Ds	DSV	10.1577	2.04224	0.651583	-0.116684	-0.0915105	-0.64755	-0.0915105
2017.Ds.KWS Lili.250.1	2017_Ds	2017	KWS Lili	11	250	Ds	DSV	10.3031	2.32277	0.441467	-0.0757032	-0.0586477	-0.41419	-0.0586477
2017.Ds.KWS Lili.250.2	2017_Ds	2017	KWS Lili	11	250	Ds	DSV	10.334	2.34625	0.472357	-0.0522165	-0.0339675	-0.232494	-0.0339675
2017.Ds.KWS Lili.250.3	2017_Ds	2017	KWS Lili	11	250	Ds	DSV	9.53874	2.41228	-0.322917	0.013807	0.00133154	-0.00127673	0.00133154
2017.Ds.KWS Siskin.150.1	2017_Ds	2017	KWS Siskin	16	150	Ds	DSV	11.0767	1.94259	1.57056	-0.216332	-0.155655	-1.08567	-0.155655
2017.Ds.KWS Siskin.150.2	2017_Ds	2017	KWS Siskin	16	150	Ds	DSV	11.5048	2.006	1.99871	-0.152926	-0.0757085	-0.485907	-0.0757085
2017.Ds.KWS Siskin.150.3	2017_Ds	2017	KWS Siskin	16	150	Ds	DSV	11.2283	1.99224	1.72224	-0.166686	-0.100149	-0.674234	-0.100149
2017.Ds.KWS Siskin.250.1	2017_Ds	2017	KWS Siskin	16	250	Ds	DSV	10.1216	2.25396	0.259903	-0.144515	-0.134474	-0.97538	-0.134474
2017.Ds.KWS Siskin.250.2	2017_Ds	2017	KWS Siskin	16	250	Ds	DSV	11.0305	2.3727	1.16887	-0.0257749	0.0193828	0.181767	0.0193828
2017.Ds.KWS Siskin.250.3	2017_Ds	2017	KWS Siskin	16	250	Ds	DSV	11.0711	2.38021	1.20944	-0.0182603	0.028465	0.249627	0.028465
2017.Ds.KWS Trinity.150.1	2017_Ds	2017	KWS Trinity	7	150	Ds	DSV	9.93527	2.15116	0.429178	-0.00776809	0.00881268	0.0791523	0.00881268
2017.Ds.KWS Trinity.150.2	2017_Ds	2017	KWS Trinity	7	150	Ds	DSV	10.7491	2.15666	1.24305	-0.00226681	0.045757	0.377339	0.045757
2017.Ds.KWS Trinity.150.3	2017_Ds	2017	KWS Trinity	7	150	Ds	DSV	10.6364	2.17063	1.13036	0.0116999	0.0553698	0.443851	0.0553698
2017.Ds.KWS Trinity.250.1	2017_Ds	2017	KWS Trinity	7	250	Ds	DSV	10.6912	2.45764	0.82954	0.0591679	0.0912161	0.695953	0.0912161
2017.Ds.KWS Trinity.250.2	2017_Ds	2017	KWS Trinity	7	250	Ds	DSV	10.2224	2.38212	0.360773	-0.0163464	-0.00240834	-0.00531247	-0.00240834
2017.Ds.KWS Trinity.250.3	2017_Ds	2017	KWS Trinity	7	250	Ds	DSV	10.6256	2.3215	0.763909	-0.0769679	-0.0474552	-0.321263	-0.0474552
2017.Ds.KWS Willow.150.1	2017_Ds	2017	KWS Willow	15	150	Ds	DSV	10.9527	2.06037	1.44659	-0.0985584	-0.0426713	-0.262944	-0.0426713
2017.Ds.KWS Willow.150.2	2017_Ds	2017	KWS Willow	15	150	Ds	DSV	10.4012	2.04869	0.895153	-0.110239	-0.0756563	-0.523194	-0.0756563
2017.Ds.KWS Willow.150.3	2017_Ds	2017	KWS Willow	15	150	Ds	DSV	10.3115	2.11504	0.8054	-0.0438816	-0.012766	-0.0659459	-0.012766
2017.Ds.KWS Willow.250.1	2017_Ds	2017	KWS Willow	15	250	Ds	DSV	9.4008	2.41438	-0.460857	0.0159091	-0.00189549	-0.0296048	-0.00189549
2017.Ds.KWS Willow.250.2	2017_Ds	2017	KWS Willow	15	250	Ds	DSV	10.7467	2.43086	0.88509	0.0323893	0.0665836	0.517556	0.0665836
2017.Ds.KWS Willow.250.3	2017_Ds	2017	KWS Willow	15	250	Ds	DSV	10.5076	2.33761	0.645917	-0.0608596	-0.0359054	-0.240754	-0.0359054
2017.Ds.Paragon Rht2 .150.1	2017_Ds	2017	Paragon RhtD1b	40	150	Ds	DSV	8.83421	2.37126	-0.671885	0.212329	0.186372	1.34117	0.186372
2017.Ds.Paragon Rht2 .150.2	2017_Ds	2017	Paragon RhtD1b	40	150	Ds	DSV	8.47769	2.31439	-1.0284	0.155466	0.115735	0.811995	0.115735
2017.Ds.Paragon Rht2 .150.3	2017_Ds	2017	Paragon RhtD1b	40	150	Ds	DSV	8.36576	2.36662	-1.14033	0.207693	0.163638	1.15879	0.163638
2017.Ds.Paragon Rht2 .250.1	2017_Ds	2017	Paragon RhtD1b	40	250	Ds	DSV	8.72982	2.50037	-1.13184	0.101896	0.0581688	0.387119	0.0581688
2017.Ds.Paragon Rht2 .250.2	2017_Ds	2017	Paragon RhtD1b	40	250	Ds	DSV	8.43535	2.53898	-1.42631	0.140514	0.0854102	0.576455	0.0854102
2017.Ds.Paragon Rht2 .250.3	2017_Ds	2017	Paragon RhtD1b	40	250	Ds	DSV	8.52688	2.48336	-1.33478	0.0848883	0.0333208	0.198322	0.0333208
2017.Ds.Malacca.150.1	2017_Ds	2017	Malacca	22	150	Ds	DSV	9.87109	2.13151	0.365	-0.027414	-0.0133127	-0.0849803	-0.0133127
2017.Ds.Malacca.150.2	2017_Ds	2017	Malacca	22	150	Ds	DSV	9.3493	2.22408	-0.156794	0.065157	0.0590994	0.427213	0.0590994
2017.Ds.Malacca.150.3	2017_Ds	2017	Malacca	22	150	Ds	DSV	8.8437	2.17627	-0.662392	0.0173421	-0.00824858	-0.0829842	-0.00824858
2017.Ds.Malacca.250.1	2017_Ds	2017	Malacca	22	250	Ds	DSV	9.38673	2.40064	-0.474921	0.00217447	-0.0161735	-0.13459	-0.0161735
2017.Ds.Malacca.250.2	2017_Ds	2017	Malacca	22	250	Ds	DSV	9.15271	2.36382	-0.70894	-0.034654	-0.062043	-0.47831	-0.062043
2017.Ds.Malacca.250.3	2017_Ds	2017	Malacca	22	250	Ds	DSV	9.54283	2.5629	-0.31882	0.164426	0.152109	1.10244	0.152109
2017.Ds.Memory.150.1	2017_Ds	2017	Memory	26	150	Ds	DSV	10.7755	1.94559	1.2694	-0.21334	-0.164299	-1.15922	-0.164299
2017.Ds.Memory.150.2	2017_Ds	2017	Memory	26	150	Ds	DSV	9.87015	1.96641	0.364059	-0.192521	-0.178456	-1.29374	-0.178456
2017.Ds.Memory.150.3	2017_Ds	2017	Memory	26	150	Ds	DSV	8.15381	1.98527	-1.35228	-0.173655	-0.225899	-1.69958	-0.225899
2017.Ds.Memory.250.1	2017_Ds	2017	Memory	26	250	Ds	DSV	9.75082	2.21972	-0.11083	-0.178752	-0.183034	-1.34346	-0.183034
2017.Ds.Memory.250.2	2017_Ds	2017	Memory	26	250	Ds	DSV	10.0631	2.32658	0.201424	-0.071895	-0.0641132	-0.462387	-0.0641132
2017.Ds.Memory.250.3	2017_Ds	2017	Memory	26	250	Ds	DSV	9.03799	2.45655	-0.823664	0.0580849	0.0262637	0.164116	0.0262637
2017.Ds.Mulika.150.1	2017_Ds	2017	Mulika	12	150	Ds	DSV	10.051	2.21162	0.544867	0.0526939	0.0737441	0.558353	0.0737441
2017.Ds.Mulika.150.2	2017_Ds	2017	Mulika	12	150	Ds	DSV	9.00388	2.20243	-0.502215	0.0435039	0.0241014	0.159262	0.0241014
2017.Ds.Mulika.150.3	2017_Ds	2017	Mulika	12	150	Ds	DSV	8.75938	2.30833	-0.746716	0.149399	0.12055	0.856853	0.12055
2017.Ds.Mulika.250.1	2017_Ds	2017	Mulika	12	250	Ds	DSV	10.2672	2.37979	0.405566	-0.0186779	-0.00300931	-0.00818214	-0.00300931
2017.Ds.Mulika.250.2	2017_Ds	2017	Mulika	12	250	Ds	DSV	9.17748	2.46429	-0.684174	0.065815	0.0393828	0.2649	0.0393828
2017.Ds.Mulika.250.3	2017_Ds	2017	Mulika	12	250	Ds	DSV	8.70937	2.60732	-1.15228	0.208852	0.164335	1.16348	0.164335
2017.Ds.Mv Karizma.150.1	2017_Ds	2017	Mv Karizma	24	150	Ds	DSV	7.36524	2.58492	-2.14085	0.425993	0.343284	2.43952	0.343284
2017.Ds.Mv Karizma.150.2	2017_Ds	2017	Mv Karizma	24	150	Ds	DSV	6.66002	2.51418	-2.84607	0.355255	0.245301	1.69828	0.245301
2017.Ds.Mv Karizma.150.3	2017_Ds	2017	Mv Karizma	24	150	Ds	DSV	7.15225	2.62828	-2.35384	0.46935	0.378412	2.68936	0.378412
2017.Ds.Mv Karizma.250.1	2017_Ds	2017	Mv Karizma	24	250	Ds	DSV	7.94667	2.71622	-1.91498	0.317749	0.243766	1.71882	0.243766
2017.Ds.Mv Karizma.250.2	2017_Ds	2017	Mv Karizma	24	250	Ds	DSV	8.08134	2.64825	-1.78032	0.249779	0.180999	1.26401	0.180999
2017.Ds.Mv Karizma.250.3	2017_Ds	2017	Mv Karizma	24	250	Ds	DSV	7.71136	2.67736	-2.15029	0.278886	0.195813	1.35981	0.195813
2017.Ds.Mv Lucilla.150.1	2017_Ds	2017	Mv Lucilla	25	150	Ds	DSV	9.10569	2.17585	-0.400399	0.0169282	0.00145923	-0.00298695	0.00145923
2017.Ds.Mv Lucilla.150.2	2017_Ds	2017	Mv Lucilla	25	150	Ds	DSV	8.39615	2.17249	-1.10994	0.0135644	-0.0293166	-0.252463	-0.0293166
2017.Ds.Mv Lucilla.150.3	2017_Ds	2017	Mv Lucilla	25	150	Ds	DSV	9.41185	2.24029	-0.0942399	0.0813598	0.0777189	0.56563	0.0777189
2017.Ds.Mv Lucilla.250.1	2017_Ds	2017	Mv Lucilla	25	250	Ds	DSV	9.76217	2.44604	-0.0994829	0.0475687	0.0437253	0.316642	0.0437253
2017.Ds.Mv Lucilla.250.2	2017_Ds	2017	Mv Lucilla	25	250	Ds	DSV	9.47349	2.43233	-0.388164	0.0338644	0.0188681	0.124851	0.0188681
2017.Ds.Mv Lucilla.250.3	2017_Ds	2017	Mv Lucilla	25	250	Ds	DSV	10.2489	2.40687	0.387197	0.0083995	0.0233584	0.184184	0.0233584
2017.Ds.Nelson.150.1	2017_Ds	2017	Nelson	29	150	Ds	DSV	9.13155	2.34125	-0.374545	0.182327	0.167857	1.21581	0.167857
2017.Ds.Nelson.150.2	2017_Ds	2017	Nelson	29	150	Ds	DSV	8.85281	2.38796	-0.653285	0.229039	0.2038	1.46937	0.2038
2017.Ds.Nelson.150.3	2017_Ds	2017	Nelson	29	150	Ds	DSV	9.19683	2.41558	-0.30926	0.256655	0.244707	1.78053	0.244707
2017.Ds.Nelson.250.1	2017_Ds	2017	Nelson	29	250	Ds	DSV	10.0814	2.50837	0.219714	0.1099	0.118388	0.874017	0.118388
2017.Ds.Nelson.250.2	2017_Ds	2017	Nelson	29	250	Ds	DSV	9.90536	2.56282	0.0437041	0.164351	0.166039	1.21678	0.166039
2017.Ds.Nelson.250.3	2017_Ds	2017	Nelson	29	250	Ds	DSV	9.69819	2.56602	-0.163465	0.167546	0.161231	1.17451	0.161231
2017.Ds.Paragon 1Bl/1RS.150.1	2017_Ds	2017	Paragon	13	150	Ds	DSV	8.82752	2.20668	-0.678576	0.0477557	0.0215398	0.134493	0.0215398
2017.Ds.Paragon 1Bl/1RS.150.2	2017_Ds	2017	Paragon	13	150	Ds	DSV	8.73528	2.20025	-0.770816	0.0413269	0.0115474	0.0582068	0.0115474
2017.Ds.Paragon 1Bl/1RS.150.3	2017_Ds	2017	Paragon	13	150	Ds	DSV	9.46584	2.2723	-0.0402529	0.113377	0.111822	0.817083	0.111822
2017.Ds.Paragon 1Bl/1RS.250.1	2017_Ds	2017	Paragon	13	250	Ds	DSV	9.36975	2.60205	-0.4919	0.203583	0.184579	1.3342	0.184579
2017.Ds.Paragon 1Bl/1RS.250.2	2017_Ds	2017	Paragon	13	250	Ds	DSV	9.34254	2.46321	-0.519114	0.0647398	0.0446844	0.309338	0.0446844
2017.Ds.Paragon 1Bl/1RS.250.3	2017_Ds	2017	Paragon	13	250	Ds	DSV	8.26615	2.7248	-1.5955	0.326335	0.264695	1.88291	0.264695
2017.Ds.Paragon Stay green.150.1	2017_Ds	2017	Paragon Stay green	39	150	Ds	DSV	7.62345	2.29257	-1.88264	0.133647	0.0609137	0.381581	0.0609137
2017.Ds.Paragon Stay green.150.2	2017_Ds	2017	Paragon Stay green	39	150	Ds	DSV	8.71629	2.23414	-0.789803	0.075212	0.044699	0.300205	0.044699
2017.Ds.Paragon Stay green.150.3	2017_Ds	2017	Paragon Stay green	39	150	Ds	DSV	9.05892	2.32553	-0.447176	0.166599	0.149323	1.07767	0.149323
2017.Ds.Paragon Stay green.250.1	2017_Ds	2017	Paragon Stay green	39	250	Ds	DSV	9.00706	2.40636	-0.854594	0.00789324	-0.025123	-0.213053	-0.025123
2017.Ds.Paragon Stay green.250.2	2017_Ds	2017	Paragon Stay green	39	250	Ds	DSV	9.17474	2.44312	-0.686909	0.0446526	0.0181147	0.109139	0.0181147
2017.Ds.Paragon Stay green.250.3	2017_Ds	2017	Paragon Stay green	39	250	Ds	DSV	8.6602	2.44079	-1.20145	0.0423239	-0.0040926	-0.0709659	-0.0040926
2017.Ds.Potenzial.150.1	2017_Ds	2017	Potenzial	27	150	Ds	DSV	10.9586	2.09972	1.45252	-0.0592033	-0.00308702	0.0269864	-0.00308702
2017.Ds.Potenzial.150.2	2017_Ds	2017	Potenzial	27	150	Ds	DSV	11.0763	2.07196	1.57022	-0.0869699	-0.0263065	-0.138946	-0.0263065
2017.Ds.Potenzial.150.3	2017_Ds	2017	Potenzial	27	150	Ds	DSV	10.2381	2.1525	0.731994	-0.00642357	0.0218561	0.184957	0.0218561
2017.Ds.Potenzial.250.1	2017_Ds	2017	Potenzial	27	250	Ds	DSV	11.1905	2.26327	1.3288	-0.135196	-0.0838598	-0.568435	-0.0838598
2017.Ds.Potenzial.250.2	2017_Ds	2017	Potenzial	27	250	Ds	DSV	11.2033	2.294	1.34163	-0.104473	-0.0526411	-0.339499	-0.0526411
2017.Ds.Potenzial.250.3	2017_Ds	2017	Potenzial	27	250	Ds	DSV	10.9434	2.39967	1.0817	0.00119565	0.042986	0.35155	0.042986
2017.Ds.Premio.150.1	2017_Ds	2017	Premio	35	150	Ds	DSV	10.0937	2.18786	0.587647	0.0289325	0.0516355	0.397994	0.0516355
2017.Ds.Premio.150.2	2017_Ds	2017	Premio	35	150	Ds	DSV	9.8391	2.23326	0.333011	0.0743357	0.0872012	0.649617	0.0872012
2017.Ds.Premio.150.3	2017_Ds	2017	Premio	35	150	Ds	DSV	10.8447	2.20154	1.33864	0.0426136	0.0943304	0.736125	0.0943304
2017.Ds.Premio.250.1	2017_Ds	2017	Premio	35	250	Ds	DSV	10.94	2.2799	1.07832	-0.118572	-0.0769127	-0.526138	-0.0769127
2017.Ds.Premio.250.2	2017_Ds	2017	Premio	35	250	Ds	DSV	11.0496	2.401	1.18796	0.00253299	0.0484284	0.395012	0.0484284
2017.Ds.Premio.250.3	2017_Ds	2017	Premio	35	250	Ds	DSV	10.7045	2.41792	0.842882	0.0194467	0.0520104	0.40945	0.0520104
2017.Ds.Rht2.150.1	2017_Ds	2017	Paragon 1Bl/1RS	38	150	Ds	DSV	8.37502	2.30845	-1.13107	0.149524	0.105827	0.735967	0.105827
2017.Ds.Rht2.150.2	2017_Ds	2017	Paragon 1Bl/1RS	38	150	Ds	DSV	8.64929	2.32322	-0.856804	0.164294	0.131192	0.930984	0.131192
2017.Ds.Rht2.150.3	2017_Ds	2017	Paragon 1Bl/1RS	38	150	Ds	DSV	8.19192	2.26627	-1.31418	0.107341	0.0565691	0.369186	0.0565691
2017.Ds.Rht2.250.1	2017_Ds	2017	Paragon 1Bl/1RS	38	250	Ds	DSV	9.05921	2.57163	-0.802447	0.173163	0.142162	1.01313	0.142162
2017.Ds.Rht2.250.2	2017_Ds	2017	Paragon 1Bl/1RS	38	250	Ds	DSV	9.47009	2.52039	-0.39156	0.12192	0.106792	0.768276	0.106792
2017.Ds.Rht2.250.3	2017_Ds	2017	Paragon 1Bl/1RS	38	250	Ds	DSV	7.88894	2.55449	-1.97271	0.15602	0.0798066	0.516789	0.0798066
2017.Ds.Rumor.150.1	2017_Ds	2017	Rumor	28	150	Ds	DSV	10.42	2.00167	0.913957	-0.157257	-0.121947	-0.861369	-0.121947
2017.Ds.Rumor.150.2	2017_Ds	2017	Rumor	28	150	Ds	DSV	9.04916	2.09124	-0.45693	-0.0676855	-0.0853384	-0.640213	-0.0853384
2017.Ds.Rumor.150.3	2017_Ds	2017	Rumor	28	150	Ds	DSV	10.0257	2.05022	0.519591	-0.108703	-0.0886288	-0.630964	-0.0886288
2017.Ds.Rumor.250.1	2017_Ds	2017	Rumor	28	250	Ds	DSV	10.6589	2.26976	0.797281	-0.128714	-0.0979124	-0.689434	-0.0979124
2017.Ds.Rumor.250.2	2017_Ds	2017	Rumor	28	250	Ds	DSV	10.5402	2.32806	0.678514	-0.0704092	-0.0441957	-0.30032	-0.0441957
2017.Ds.Rumor.250.3	2017_Ds	2017	Rumor	28	250	Ds	DSV	10.1459	2.37153	0.284273	-0.026939	-0.0159565	-0.107087	-0.0159565
2017.Ds.Shamrock.150.1	2017_Ds	2017	Shamrock	23	150	Ds	DSV	9.24659	2.22813	-0.259505	0.069208	0.0591823	0.424314	0.0591823
2017.Ds.Shamrock.150.2	2017_Ds	2017	Shamrock	23	150	Ds	DSV	9.35152	2.15421	-0.154573	-0.00472084	-0.0106926	-0.0835384	-0.0106926
2017.Ds.Shamrock.150.3	2017_Ds	2017	Shamrock	23	150	Ds	DSV	8.77395	2.25153	-0.732137	0.0926006	0.0643154	0.445751	0.0643154
2017.Ds.Shamrock.250.1	2017_Ds	2017	Shamrock	23	250	Ds	DSV	10.3525	2.46962	0.490879	0.0711463	0.0901108	0.676302	0.0901108
2017.Ds.Shamrock.250.2	2017_Ds	2017	Shamrock	23	250	Ds	DSV	9.89331	2.47299	0.0316545	0.0745153	0.0757382	0.55543	0.0757382
2017.Ds.Shamrock.250.3	2017_Ds	2017	Shamrock	23	250	Ds	DSV	9.82806	2.49323	-0.0335974	0.0947628	0.0934648	0.682948	0.0934648
2017.Ds.Skyfall.150.1	2017_Ds	2017	Skyfall	3	150	Ds	DSV	10.6551	2.23585	1.14903	0.0769234	0.121315	0.927159	0.121315
2017.Ds.Skyfall.150.2	2017_Ds	2017	Skyfall	3	150	Ds	DSV	10.4279	2.16044	0.921827	0.00151193	0.0371256	0.303199	0.0371256
2017.Ds.Skyfall.150.3	2017_Ds	2017	Skyfall	3	150	Ds	DSV	10.7373	2.0839	1.23122	-0.0750281	-0.0274614	-0.15897	-0.0274614
2017.Ds.Skyfall.250.1	2017_Ds	2017	Skyfall	3	250	Ds	DSV	10.0097	2.26442	0.148084	-0.134053	-0.128332	-0.93424	-0.128332
2017.Ds.Skyfall.250.2	2017_Ds	2017	Skyfall	3	250	Ds	DSV	11.0367	2.32973	1.175	-0.0687411	-0.0233464	-0.130771	-0.0233464
2017.Ds.Skyfall.250.3	2017_Ds	2017	Skyfall	3	250	Ds	DSV	10.582	2.40946	0.720366	0.010987	0.0388175	0.308706	0.0388175
2017.Ds.Soissons.150.1	2017_Ds	2017	Soissons	18	150	Ds	DSV	8.27429	2.19744	-1.2318	0.0385144	-0.00907468	-0.108467	-0.00907468
2017.Ds.Soissons.150.2	2017_Ds	2017	Soissons	18	150	Ds	DSV	9.02341	2.16554	-0.482676	0.00661864	-0.012029	-0.104519	-0.012029
2017.Ds.Soissons.150.3	2017_Ds	2017	Soissons	18	150	Ds	DSV	8.88789	2.20486	-0.618201	0.0459376	0.0220541	0.140318	0.0220541
2017.Ds.Soissons.250.1	2017_Ds	2017	Soissons	18	250	Ds	DSV	10.156	2.25233	0.29431	-0.146142	-0.134771	-0.976384	-0.134771
2017.Ds.Soissons.250.2	2017_Ds	2017	Soissons	18	250	Ds	DSV	9.16187	2.2739	-0.699786	-0.124572	-0.151607	-1.13354	-0.151607
2017.Ds.Soissons.250.3	2017_Ds	2017	Soissons	18	250	Ds	DSV	10.1726	2.39066	0.310937	-0.00781364	0.00419903	0.0413477	0.00419903
2017.Ds.Solstice.150.1	2017_Ds	2017	Solstice	6	150	Ds	DSV	9.93558	2.13319	0.429492	-0.0257345	-0.00914159	-0.0522493	-0.00914159
2017.Ds.Solstice.150.2	2017_Ds	2017	Solstice	6	150	Ds	DSV	9.80401	2.13457	0.297916	-0.0243577	-0.0128481	-0.0838694	-0.0128481
2017.Ds.Solstice.150.3	2017_Ds	2017	Solstice	6	150	Ds	DSV	10.1609	2.27989	0.65476	0.120965	0.146261	1.09287	0.146261
2017.Ds.Solstice.250.1	2017_Ds	2017	Solstice	6	250	Ds	DSV	10.5211	2.41677	0.659411	0.0183038	0.0437794	0.342942	0.0437794
2017.Ds.Solstice.250.2	2017_Ds	2017	Solstice	6	250	Ds	DSV	10.2463	2.45672	0.38467	0.0582528	0.0731141	0.548273	0.0731141
2017.Ds.Solstice.250.3	2017_Ds	2017	Solstice	6	250	Ds	DSV	10.1254	2.42487	0.263772	0.0263965	0.0365869	0.276794	0.0365869
2017.Ds.Tobak.150.1	2017_Ds	2017	Tobak	32	150	Ds	DSV	10.5823	2.1812	1.07618	0.0222771	0.063854	0.504101	0.063854
2017.Ds.Tobak.150.2	2017_Ds	2017	Tobak	32	150	Ds	DSV	10.2818	2.08854	0.775723	-0.0703906	-0.0404215	-0.269378	-0.0404215
2017.Ds.Tobak.150.3	2017_Ds	2017	Tobak	32	150	Ds	DSV	9.90941	2.07041	0.403321	-0.0885209	-0.0729391	-0.520095	-0.0729391
2017.Ds.Tobak.250.1	2017_Ds	2017	Tobak	32	250	Ds	DSV	10.5989	2.38989	0.737259	-0.00858472	0.0198984	0.170808	0.0198984
2017.Ds.Tobak.250.2	2017_Ds	2017	Tobak	32	250	Ds	DSV	10.513	2.24523	0.651355	-0.153243	-0.128079	-0.915213	-0.128079
2017.Ds.Tobak.250.3	2017_Ds	2017	Tobak	32	250	Ds	DSV	10.2466	2.39494	0.384961	-0.00353028	0.0113422	0.0961574	0.0113422
2017.Ds.Xi19.150.1	2017_Ds	2017	Xi19	19	150	Ds	DSV	9.96641	2.08814	0.460318	-0.0707878	-0.0530039	-0.372238	-0.0530039
2017.Ds.Xi19.150.2	2017_Ds	2017	Xi19	19	150	Ds	DSV	10.929	2.05731	1.42288	-0.10162	-0.0466488	-0.292866	-0.0466488
2017.Ds.Xi19.150.3	2017_Ds	2017	Xi19	19	150	Ds	DSV	10.4365	2.1836	0.930452	0.0246711	0.0606179	0.47544	0.0606179
2017.Ds.Xi19.250.1	2017_Ds	2017	Xi19	19	250	Ds	DSV	10.3022	2.41552	0.440596	0.0170532	0.0340751	0.264445	0.0340751
2017.Ds.Xi19.250.2	2017_Ds	2017	Xi19	19	250	Ds	DSV	10.5786	2.3474	0.716968	-0.0510675	-0.0233683	-0.146566	-0.0233683
2017.Ds.Xi19.250.3	2017_Ds	2017	Xi19	19	250	Ds	DSV	9.14403	2.64698	-0.717626	0.248514	0.22079	1.59153	0.22079
2017.Kw.Apache .150.1	2017_Kw	2017	Apache	33	150	Kw	KWS	6.99754	2.05157	-1.18826	-0.127136	-0.15531	-1.20836	-0.15531
2017.Kw.Apache .150.2	2017_Kw	2017	Apache	33	150	Kw	KWS	8.06641	2.05072	-0.119392	-0.127988	-0.130819	-0.944227	-0.130819
2017.Kw.Apache .150.3	2017_Kw	2017	Apache	33	150	Kw	KWS	7.42509	1.93661	-0.760715	-0.242094	-0.260131	-1.92126	-0.260131
2017.Kw.Apache .250.1	2017_Kw	2017	Apache	33	250	Kw	KWS	3.57715	2.1065	-4.28466	-0.0908133	-0.192403	-1.73175	-0.192403
2017.Kw.Apache .250.2	2017_Kw	2017	Apache	33	250	Kw	KWS	2.49403	2.12323	-5.36779	-0.0740789	-0.201349	-1.88607	-0.201349
2017.Kw.Apache .250.3	2017_Kw	2017	Apache	33	250	Kw	KWS	1.42516	2.07988	-6.43666	-0.11743	-0.270043	-2.46588	-0.270043
2017.Kw.Arlequin.150.1	2017_Kw	2017	Arlequin	34	150	Kw	KWS	6.99754	1.96892	-1.18826	-0.209787	-0.237961	-1.79863	-0.237961
2017.Kw.Arlequin.150.2	2017_Kw	2017	Arlequin	34	150	Kw	KWS	2.70781	1.93407	-5.478	-0.244635	-0.374519	-3.13198	-0.374519
2017.Kw.Arlequin.150.3	2017_Kw	2017	Arlequin	34	150	Kw	KWS	3.60566	2.02866	-4.58015	-0.150044	-0.258639	-2.22946	-0.258639
2017.Kw.Arlequin.250.1	2017_Kw	2017	Arlequin	34	250	Kw	KWS	2.55104	2.07752	-5.31078	-0.119792	-0.24571	-2.19812	-0.24571
2017.Kw.Arlequin.250.2	2017_Kw	2017	Arlequin	34	250	Kw	KWS	2.92158	1.94323	-4.94024	-0.254086	-0.371219	-3.06352	-0.371219
2017.Kw.Avalon.150.1	2017_Kw	2017	Avalon	20	150	Kw	KWS	6.89237	2.10417	-1.29343	-0.0745413	-0.105209	-0.859337	-0.105209
2017.Kw.Avalon.150.2	2017_Kw	2017	Avalon	20	150	Kw	KWS	5.82891	2.16554	-2.3569	-0.0131667	-0.0690487	-0.689874	-0.0690487
2017.Kw.Avalon.150.3	2017_Kw	2017	Avalon	20	150	Kw	KWS	6.34197	2.22261	-1.84384	0.0439008	0.000183406	-0.152613	0.000183406
2017.Kw.Avalon.250.1	2017_Kw	2017	Avalon	20	250	Kw	KWS	6.37047	2.26416	-1.49135	0.066849	0.0314891	0.100387	0.0314891
2017.Kw.Avalon.250.2	2017_Kw	2017	Avalon	20	250	Kw	KWS	6.02843	2.29832	-1.83339	0.101004	0.0575348	0.257842	0.0575348
2017.Kw.Avalon.250.3	2017_Kw	2017	Avalon	20	250	Kw	KWS	5.94292	2.32388	-1.9189	0.126564	0.0810665	0.418759	0.0810665
2017.Kw.Cadenza.150.1	2017_Kw	2017	Cadenza	21	150	Kw	KWS	6.14244	2.30675	-2.04336	0.128039	0.0795905	0.397828	0.0795905
2017.Kw.Cadenza.150.2	2017_Kw	2017	Cadenza	21	150	Kw	KWS	7.16856	2.35035	-1.01724	0.171646	0.147527	0.968664	0.147527
2017.Kw.Cadenza.150.3	2017_Kw	2017	Cadenza	21	150	Kw	KWS	6.55574	2.32709	-1.63006	0.148385	0.109736	0.647616	0.109736
2017.Kw.Cadenza.250.1	2017_Kw	2017	Cadenza	21	250	Kw	KWS	4.07596	2.45826	-3.78586	0.260952	0.171189	0.906527	0.171189
2017.Kw.Cadenza.250.2	2017_Kw	2017	Cadenza	21	250	Kw	KWS	6.56999	2.31762	-1.29182	0.120308	0.0896784	0.53261	0.0896784
2017.Kw.Cadenza.250.3	2017_Kw	2017	Cadenza	21	250	Kw	KWS	7.9239	2.24401	0.0620791	0.0466936	0.0481655	0.349163	0.0481655
2017.Kw.Cordiale.150.1	2017_Kw	2017	Cordiale	10	150	Kw	KWS	9.04977	2.32228	0.863969	0.143577	0.164061	1.24379	0.164061
2017.Kw.Cordiale.150.2	2017_Kw	2017	Cordiale	10	150	Kw	KWS	8.63648	2.24822	0.450672	0.0695128	0.0801982	0.610369	0.0801982
2017.Kw.Cordiale.150.3	2017_Kw	2017	Cordiale	10	150	Kw	KWS	8.93576	2.21976	0.749956	0.041051	0.0588324	0.482766	0.0588324
2017.Kw.Cordiale.250.1	2017_Kw	2017	Cordiale	10	250	Kw	KWS	9.10678	2.16953	1.24496	-0.0277785	0.00173961	0.116353	0.00173961
2017.Kw.Cordiale.250.2	2017_Kw	2017	Cordiale	10	250	Kw	KWS	8.50821	2.26364	0.646395	0.0663288	0.0816548	0.63711	0.0816548
2017.Kw.Cordiale.250.3	2017_Kw	2017	Cordiale	10	250	Kw	KWS	8.3657	2.27224	0.503879	0.0749271	0.0868741	0.662487	0.0868741
2017.Kw.Crusoe.150.1	2017_Kw	2017	Crusoe	4	150	Kw	KWS	8.50821	2.22677	0.322408	0.0480582	0.0557025	0.424722	0.0557025
2017.Kw.Crusoe.150.2	2017_Kw	2017	Crusoe	4	150	Kw	KWS	9.94763	2.26587	1.76182	0.0871631	0.128936	1.06789	0.128936
2017.Kw.Crusoe.150.3	2017_Kw	2017	Crusoe	4	150	Kw	KWS	8.93576	2.1562	0.749956	-0.0225061	-0.0047246	0.0288647	-0.0047246
2017.Kw.Crusoe.250.1	2017_Kw	2017	Crusoe	4	250	Kw	KWS	9.47732	2.19838	1.6155	0.00107177	0.0393754	0.416067	0.0393754
2017.Kw.Crusoe.250.2	2017_Kw	2017	Crusoe	4	250	Kw	KWS	9.09253	2.12547	1.23071	-0.0718384	-0.0426582	-0.20191	-0.0426582
2017.Kw.Crusoe.250.3	2017_Kw	2017	Crusoe	4	250	Kw	KWS	8.92151	2.2388	1.05969	0.0414828	0.0666082	0.564154	0.0666082
2017.Kw.Dacanto.150.1	2017_Kw	2017	Dacanto	37	150	Kw	KWS	8.82175	1.89921	0.635943	-0.279495	-0.264417	-1.83528	-0.264417
2017.Kw.Dacanto.150.2	2017_Kw	2017	Dacanto	37	150	Kw	KWS	9.61984	1.98872	1.43403	-0.189988	-0.155987	-0.994293	-0.155987
2017.Kw.Dacanto.150.3	2017_Kw	2017	Dacanto	37	150	Kw	KWS	8.836	1.96405	0.650195	-0.214655	-0.199239	-1.36862	-0.199239
2017.Kw.Dacanto.250.1	2017_Kw	2017	Dacanto	37	250	Kw	KWS	8.29444	1.92495	0.432621	-0.272359	-0.262101	-1.83572	-0.262101
2017.Kw.Dacanto.250.2	2017_Kw	2017	Dacanto	37	250	Kw	KWS	6.45598	1.93163	-1.40584	-0.265684	-0.299016	-2.25283	-0.299016
2017.Kw.Dacanto.250.3	2017_Kw	2017	Dacanto	37	250	Kw	KWS	7.33958	2.11842	-0.522237	-0.0788904	-0.0912726	-0.695433	-0.0912726
2017.Kw.Dickens.150.1	2017_Kw	2017	Dickens	2	150	Kw	KWS	10.3324	2.05867	2.14661	-0.120035	-0.0691391	-0.314568	-0.0691391
2017.Kw.Dickens.150.2	2017_Kw	2017	Dickens	2	150	Kw	KWS	9.43457	2.02792	1.24876	-0.150783	-0.121174	-0.761137	-0.121174
2017.Kw.Dickens.150.3	2017_Kw	2017	Dickens	2	150	Kw	KWS	9.57708	2.05161	1.39128	-0.1271	-0.0941129	-0.555977	-0.0941129
2017.Kw.Dickens.250.1	2017_Kw	2017	Dickens	2	250	Kw	KWS	9.77661	2.14998	1.91479	-0.0473354	-0.0019357	0.146022	-0.0019357
2017.Kw.Dickens.250.2	2017_Kw	2017	Dickens	2	250	Kw	KWS	8.55097	2.10098	0.68915	-0.0963371	-0.0799973	-0.513782	-0.0799973
2017.Kw.Dickens.250.3	2017_Kw	2017	Dickens	2	250	Kw	KWS	8.87875	2.06008	1.01694	-0.137229	-0.113118	-0.722952	-0.113118
2017.Kw.Einstein.150.1	2017_Kw	2017	Einstein	8	150	Kw	KWS	8.47971	2.09915	0.293905	-0.0795557	-0.0725872	-0.493857	-0.0725872
2017.Kw.Einstein.150.2	2017_Kw	2017	Einstein	8	150	Kw	KWS	8.33719	2.0333	0.151388	-0.145409	-0.14182	-1.00019	-0.14182
2017.Kw.Einstein.150.3	2017_Kw	2017	Einstein	8	150	Kw	KWS	8.13767	2.14897	-0.0481341	-0.0297379	-0.0308791	-0.224546	-0.0308791
2017.Kw.Einstein.250.1	2017_Kw	2017	Einstein	8	250	Kw	KWS	8.82175	2.1298	0.959931	-0.0675165	-0.0447565	-0.239501	-0.0447565
2017.Kw.Einstein.250.2	2017_Kw	2017	Einstein	8	250	Kw	KWS	7.99515	2.17928	0.133337	-0.0180321	-0.0148707	-0.0950703	-0.0148707
2017.Kw.Einstein.250.3	2017_Kw	2017	Einstein	8	250	Kw	KWS	9.03552	2.11748	1.1737	-0.0798283	-0.0519997	-0.273383	-0.0519997
2017.Kw.Gallant.150.1	2017_Kw	2017	Gallant	5	150	Kw	KWS	7.65312	2.33677	-0.532689	0.158067	0.145437	0.99419	0.145437
2017.Kw.Gallant.150.2	2017_Kw	2017	Gallant	5	150	Kw	KWS	8.35144	2.21152	0.16564	0.0328118	0.0367391	0.276205	0.0367391
2017.Kw.Gallant.150.3	2017_Kw	2017	Gallant	5	150	Kw	KWS	9.53433	2.27373	1.34852	0.0950205	0.126994	1.01952	0.126994
2017.Kw.Gallant.250.1	2017_Kw	2017	Gallant	5	250	Kw	KWS	8.10917	2.27428	0.24735	0.076972	0.0828366	0.612238	0.0828366
2017.Kw.Gallant.250.2	2017_Kw	2017	Gallant	5	250	Kw	KWS	9.26355	2.29467	1.40173	0.097355	0.13059	1.04964	0.13059
2017.Kw.Gallant.250.3	2017_Kw	2017	Gallant	5	250	Kw	KWS	8.47971	2.32215	0.617892	0.12484	0.13949	1.04777	0.13949
2017.Kw.Genius.150.1	2017_Kw	2017	Genius	36	150	Kw	KWS	7.08305	2.36803	-1.10275	0.189319	0.163173	1.07327	0.163173
2017.Kw.Genius.150.2	2017_Kw	2017	Genius	36	150	Kw	KWS	7.59611	2.24656	-0.589695	0.0678563	0.0538746	0.335526	0.0538746
2017.Kw.Genius.150.3	2017_Kw	2017	Genius	36	150	Kw	KWS	7.08305	2.24945	-1.10275	0.0707445	0.0445982	0.226447	0.0445982
2017.Kw.Genius.250.1	2017_Kw	2017	Genius	36	250	Kw	KWS	7.28257	2.30222	-0.579243	0.10491	0.0911765	0.602795	0.0911765
2017.Kw.Genius.250.2	2017_Kw	2017	Genius	36	250	Kw	KWS	7.39659	2.40944	-0.465231	0.212128	0.201098	1.39733	0.201098
2017.Kw.Genius.250.3	2017_Kw	2017	Genius	36	250	Kw	KWS	6.29921	2.43081	-1.5626	0.233495	0.196446	1.2725	0.196446
2017.Kw.Granary.150.1	2017_Kw	2017	Granary	14	150	Kw	KWS	7.73863	2.58674	-0.447179	0.408033	0.397431	2.80098	0.397431
2017.Kw.Granary.150.2	2017_Kw	2017	Granary	14	150	Kw	KWS	7.83839	2.35002	-0.347418	0.171311	0.163074	1.13561	0.163074
2017.Kw.Granary.150.3	2017_Kw	2017	Granary	14	150	Kw	KWS	8.05216	2.4145	-0.133644	0.23579	0.232622	1.65014	0.232622
2017.Kw.Granary.250.1	2017_Kw	2017	Granary	14	250	Kw	KWS	7.69587	2.4997	-0.165947	0.302391	0.298457	2.11762	0.298457
2017.Kw.Granary.250.2	2017_Kw	2017	Granary	14	250	Kw	KWS	6.92628	2.39155	-0.935534	0.194239	0.172057	1.15067	0.172057
2017.Kw.Granary.250.3	2017_Kw	2017	Granary	14	250	Kw	KWS	8.06641	2.4746	0.204595	0.27729	0.282141	2.03203	0.282141
2017.Kw.Hereward.150.1	2017_Kw	2017	Hereward	17	150	Kw	KWS	8.03791	2.33641	-0.147895	0.157701	0.154195	1.08886	0.154195
2017.Kw.Hereward.150.2	2017_Kw	2017	Hereward	17	150	Kw	KWS	6.89778	2.33364	-1.28802	0.154928	0.124389	0.78082	0.124389
2017.Kw.Hereward.150.3	2017_Kw	2017	Hereward	17	150	Kw	KWS	9.12103	2.25271	0.935227	0.0739998	0.096174	0.764913	0.096174
2017.Kw.Hereward.250.1	2017_Kw	2017	Hereward	17	250	Kw	KWS	8.79324	2.30287	0.931427	0.105559	0.127643	0.989338	0.127643
2017.Kw.Hereward.250.2	2017_Kw	2017	Hereward	17	250	Kw	KWS	8.05216	2.24911	0.190344	0.051794	0.0563071	0.418015	0.0563071
2017.Kw.Hereward.250.3	2017_Kw	2017	Hereward	17	250	Kw	KWS	7.5106	2.34237	-0.351218	0.145059	0.136732	0.947168	0.136732
2017.Kw.Hybery.150.1	2017_Kw	2017	Hybery	30	150	Kw	KWS	8.55097	2.04421	0.365163	-0.134502	-0.125844	-0.868246	-0.125844
2017.Kw.Hybery.150.2	2017_Kw	2017	Hybery	30	150	Kw	KWS	8.10917	1.99907	-0.0766373	-0.179636	-0.181454	-1.30227	-0.181454
2017.Kw.Hybery.150.3	2017_Kw	2017	Hybery	30	150	Kw	KWS	8.93576	2.00941	0.749956	-0.169298	-0.151517	-1.01947	-0.151517
2017.Kw.Hybery.250.1	2017_Kw	2017	Hybery	30	250	Kw	KWS	8.53672	2.00202	0.674898	-0.195288	-0.179286	-1.22406	-0.179286
2017.Kw.Hybery.250.2	2017_Kw	2017	Hybery	30	250	Kw	KWS	9.44882	2.03147	1.587	-0.165844	-0.128216	-0.783191	-0.128216
2017.Kw.Hybery.250.3	2017_Kw	2017	Hybery	30	250	Kw	KWS	9.07828	1.99389	1.21646	-0.20342	-0.174578	-1.14522	-0.174578
2017.Kw.Hystar.150.1	2017_Kw	2017	Hystar	31	150	Kw	KWS	8.18043	1.96419	-0.00537925	-0.214513	-0.21464	-1.53333	-0.21464
2017.Kw.Hystar.150.2	2017_Kw	2017	Hystar	31	150	Kw	KWS	4.99288	2.01945	-3.19293	-0.159254	-0.234959	-1.94453	-0.234959
2017.Kw.Hystar.150.3	2017_Kw	2017	Hystar	31	150	Kw	KWS	8.70774	2.02323	0.52193	-0.155478	-0.143103	-0.978417	-0.143103
2017.Kw.Hystar.250.1	2017_Kw	2017	Hystar	31	250	Kw	KWS	8.8645	1.98914	1.00269	-0.208171	-0.184398	-1.2332	-0.184398
2017.Kw.Hystar.250.2	2017_Kw	2017	Hystar	31	250	Kw	KWS	3.1211	2.0449	-4.74071	-0.152413	-0.264815	-2.28697	-0.264815
2017.Kw.Hystar.250.3	2017_Kw	2017	Hystar	31	250	Kw	KWS	9.57708	2.09094	1.71527	-0.106374	-0.0657051	-0.326053	-0.0657051
2017.Kw.JB Diego.150.1	2017_Kw	2017	JB Diego	1	150	Kw	KWS	9.91912	2.11367	1.73332	-0.0650392	-0.0239422	-0.0262898	-0.0239422
2017.Kw.JB Diego.150.2	2017_Kw	2017	JB Diego	1	150	Kw	KWS	10.2184	2.03845	2.0326	-0.140259	-0.0920659	-0.487821	-0.0920659
2017.Kw.JB Diego.150.3	2017_Kw	2017	JB Diego	1	150	Kw	KWS	8.70774	2.07789	0.52193	-0.100816	-0.0884409	-0.588043	-0.0884409
2017.Kw.JB Diego.250.1	2017_Kw	2017	JB Diego	1	250	Kw	KWS	9.64834	2.01474	1.78652	-0.182574	-0.140215	-0.852228	-0.140215
2017.Kw.JB Diego.250.2	2017_Kw	2017	JB Diego	1	250	Kw	KWS	10.3039	2.09128	2.4421	-0.106034	-0.0481321	-0.139877	-0.0481321
2017.Kw.JB Diego.250.3	2017_Kw	2017	JB Diego	1	250	Kw	KWS	8.60797	2.06155	0.746156	-0.135761	-0.11807	-0.780923	-0.11807
2017.Kw.KWS Cashel.150.1	2017_Kw	2017	KWS Cashel	9	150	Kw	KWS	8.73624	2.27428	0.550434	0.0955773	0.108628	0.821733	0.108628
2017.Kw.KWS Cashel.150.2	2017_Kw	2017	KWS Cashel	9	150	Kw	KWS	8.33719	2.19485	0.151388	0.0161436	0.019733	0.153564	0.019733
2017.Kw.KWS Cashel.150.3	2017_Kw	2017	KWS Cashel	9	150	Kw	KWS	9.89062	2.14507	1.70481	-0.0336359	0.0067853	0.190776	0.0067853
2017.Kw.KWS Cashel.250.1	2017_Kw	2017	KWS Cashel	9	250	Kw	KWS	8.97852	2.25105	1.1167	0.0537413	0.0802182	0.666111	0.0802182
2017.Kw.KWS Cashel.250.3	2017_Kw	2017	KWS Cashel	9	250	Kw	KWS	9.39181	2.12284	1.53	-0.0744747	-0.0381985	-0.145076	-0.0381985
2017.Kw.KWS Lili.150.1	2017_Kw	2017	KWS Lili	11	150	Kw	KWS	8.77899	2.17955	0.593188	0.000838174	0.0149027	0.155949	0.0149027
2017.Kw.KWS Lili.150.2	2017_Kw	2017	KWS Lili	11	150	Kw	KWS	8.19468	2.08233	0.00887237	-0.0963746	-0.0961643	-0.68603	-0.0961643
2017.Kw.KWS Lili.150.3	2017_Kw	2017	KWS Lili	11	150	Kw	KWS	8.20893	2.02701	0.023124	-0.151698	-0.15115	-1.07753	-0.15115
2017.Kw.KWS Lili.250.1	2017_Kw	2017	KWS Lili	11	250	Kw	KWS	8.73624	2.02892	0.874421	-0.168389	-0.147657	-0.981514	-0.147657
2017.Kw.KWS Lili.250.2	2017_Kw	2017	KWS Lili	11	250	Kw	KWS	9.6911	2.05442	1.82928	-0.142892	-0.0995198	-0.558027	-0.0995198
2017.Kw.KWS Lili.250.3	2017_Kw	2017	KWS Lili	11	250	Kw	KWS	7.88114	2.04254	0.0193242	-0.154771	-0.154313	-1.10044	-0.154313
2017.Kw.KWS Siskin.150.1	2017_Kw	2017	KWS Siskin	16	150	Kw	KWS	10.0331	2.09373	1.84733	-0.0849801	-0.0411799	-0.139878	-0.0411799
2017.Kw.KWS Siskin.150.2	2017_Kw	2017	KWS Siskin	16	150	Kw	KWS	10.2612	2.0004	2.07536	-0.178304	-0.129097	-0.748714	-0.129097
2017.Kw.KWS Siskin.150.3	2017_Kw	2017	KWS Siskin	16	150	Kw	KWS	10.0189	2.02803	1.83308	-0.150673	-0.107211	-0.612636	-0.107211
2017.Kw.KWS Siskin.250.1	2017_Kw	2017	KWS Siskin	16	250	Kw	KWS	9.86212	2.07661	2.0003	-0.120699	-0.0732717	-0.356296	-0.0732717
2017.Kw.KWS Siskin.250.2	2017_Kw	2017	KWS Siskin	16	250	Kw	KWS	10.931	2.04487	3.06917	-0.152446	-0.0796759	-0.312803	-0.0796759
2017.Kw.KWS Siskin.250.3	2017_Kw	2017	KWS Siskin	16	250	Kw	KWS	9.86212	2.02578	2.0003	-0.171533	-0.124106	-0.719335	-0.124106
2017.Kw.KWS Trinity.150.1	2017_Kw	2017	KWS Trinity	7	150	Kw	KWS	8.89743	2.11252	0.711624	-0.0661913	-0.0493186	-0.29281	-0.0493186
2017.Kw.KWS Trinity.150.2	2017_Kw	2017	KWS Trinity	7	150	Kw	KWS	9.70535	2.07861	1.51954	-0.100093	-0.0640648	-0.330677	-0.0640648
2017.Kw.KWS Trinity.150.3	2017_Kw	2017	KWS Trinity	7	150	Kw	KWS	9.3063	2.14862	1.1205	-0.0300851	-0.00351804	0.0684143	-0.00351804
2017.Kw.KWS Trinity.250.1	2017_Kw	2017	KWS Trinity	7	250	Kw	KWS	8.55097	2.19254	0.68915	-0.00477555	0.0115642	0.140118	0.0115642
2017.Kw.KWS Trinity.250.2	2017_Kw	2017	KWS Trinity	7	250	Kw	KWS	9.99038	2.1456	2.12856	-0.0517133	-0.00124508	0.1688	-0.00124508
2017.Kw.KWS Trinity.250.3	2017_Kw	2017	KWS Trinity	7	250	Kw	KWS	9.54858	2.16753	1.68676	-0.0297789	0.0102143	0.213757	0.0102143
2017.Kw.KWS Willow.150.1	2017_Kw	2017	KWS Willow	15	150	Kw	KWS	7.93815	2.10384	-0.247657	-0.0748627	-0.0807347	-0.597252	-0.0807347
2017.Kw.KWS Willow.150.2	2017_Kw	2017	KWS Willow	15	150	Kw	KWS	7.49635	2.17391	-0.689457	-0.00480044	-0.0211475	-0.208583	-0.0211475
2017.Kw.KWS Willow.150.3	2017_Kw	2017	KWS Willow	15	150	Kw	KWS	9.81936	2.10939	1.63356	-0.0693158	-0.0305841	-0.0820521	-0.0305841
2017.Kw.KWS Willow.250.1	2017_Kw	2017	KWS Willow	15	250	Kw	KWS	8.40845	2.1048	0.546634	-0.0925153	-0.0795546	-0.522518	-0.0795546
2017.Kw.KWS Willow.250.2	2017_Kw	2017	KWS Willow	15	250	Kw	KWS	8.97852	2.09047	1.1167	-0.10684	-0.0803628	-0.4807	-0.0803628
2017.Kw.KWS Willow.250.3	2017_Kw	2017	KWS Willow	15	250	Kw	KWS	8.19468	2.21988	0.33286	0.022567	0.0304591	0.245315	0.0304591
2017.Kw.Paragon Rht2.150.1	2017_Kw	2017	Paragon RhtD1b	40	150	Kw	KWS	6.92628	2.3267	-1.25952	0.147996	0.118133	0.73852	0.118133
2017.Kw.Paragon Rht2.150.2	2017_Kw	2017	Paragon RhtD1b	40	150	Kw	KWS	7.22557	2.35161	-0.960237	0.172907	0.150139	0.992082	0.150139
2017.Kw.Paragon Rht2.150.3	2017_Kw	2017	Paragon RhtD1b	40	150	Kw	KWS	7.46784	2.34851	-0.71796	0.169805	0.152782	1.03118	0.152782
2017.Kw.Paragon Rht2.250.1	2017_Kw	2017	Paragon RhtD1b	40	250	Kw	KWS	6.56999	2.26602	-1.29182	0.0687102	0.038081	0.16412	0.038081
2017.Kw.Paragon Rht2.250.2	2017_Kw	2017	Paragon RhtD1b	40	250	Kw	KWS	7.31108	2.40262	-0.55074	0.205304	0.192246	1.32698	0.192246
2017.Kw.Paragon Rht2.250.3	2017_Kw	2017	Paragon RhtD1b	40	250	Kw	KWS	6.5985	2.32653	-1.26332	0.129219	0.0992661	0.603461	0.0992661
2017.Kw.Malacca.150.1	2017_Kw	2017	Malacca	22	150	Kw	KWS	8.00941	2.22029	-0.176399	0.041581	0.0373986	0.252361	0.0373986
2017.Kw.Malacca.150.2	2017_Kw	2017	Malacca	22	150	Kw	KWS	7.80988	2.22867	-0.375921	0.0499637	0.0410506	0.261787	0.0410506
2017.Kw.Malacca.150.3	2017_Kw	2017	Malacca	22	150	Kw	KWS	8.62223	2.19429	0.436421	0.0155874	0.025935	0.221651	0.025935
2017.Kw.Malacca.250.1	2017_Kw	2017	Malacca	22	250	Kw	KWS	7.62461	2.20279	-0.237205	0.00548115	-0.000142977	-0.0208229	-0.000142977
2017.Kw.Malacca.250.2	2017_Kw	2017	Malacca	22	250	Kw	KWS	7.45359	2.20884	-0.408224	0.011532	0.00185302	-0.0208448	0.00185302
2017.Kw.Malacca.250.3	2017_Kw	2017	Malacca	22	250	Kw	KWS	8.35144	2.22815	0.489627	0.0308411	0.0424502	0.344038	0.0424502
2017.Kw.Memory.150.1	2017_Kw	2017	Memory	26	150	Kw	KWS	8.26594	2.09568	0.0801304	-0.0830254	-0.0811255	-0.57268	-0.0811255
2017.Kw.Memory.150.2	2017_Kw	2017	Memory	26	150	Kw	KWS	8.02366	2.05323	-0.162147	-0.125482	-0.129326	-0.937136	-0.129326
2017.Kw.Memory.150.3	2017_Kw	2017	Memory	26	150	Kw	KWS	8.4227	2.06321	0.236898	-0.115499	-0.109882	-0.76496	-0.109882
2017.Kw.Memory.250.1	2017_Kw	2017	Memory	26	250	Kw	KWS	8.29444	2.08934	0.432621	-0.107977	-0.0977198	-0.661765	-0.0977198
2017.Kw.Memory.250.2	2017_Kw	2017	Memory	26	250	Kw	KWS	5.7149	2.09252	-2.14692	-0.104793	-0.155697	-1.29115	-0.155697
2017.Kw.Memory.250.3	2017_Kw	2017	Memory	26	250	Kw	KWS	6.94054	2.12541	-0.921282	-0.0719032	-0.0937468	-0.746414	-0.0937468
2017.Kw.Mulika.150.1	2017_Kw	2017	Mulika	12	150	Kw	KWS	8.53672	2.29319	0.350911	0.114487	0.122807	0.906339	0.122807
2017.Kw.Mulika.150.2	2017_Kw	2017	Mulika	12	150	Kw	KWS	8.50821	2.21715	0.322408	0.0384424	0.0460867	0.356049	0.0460867
2017.Kw.Mulika.150.3	2017_Kw	2017	Mulika	12	150	Kw	KWS	7.86689	2.293	-0.318915	0.114291	0.10673	0.735602	0.10673
2017.Kw.Mulika.250.1	2017_Kw	2017	Mulika	12	250	Kw	KWS	8.72199	2.22633	0.860169	0.0290212	0.0494158	0.424717	0.0494158
2017.Kw.Mulika.250.2	2017_Kw	2017	Mulika	12	250	Kw	KWS	7.39659	2.34203	-0.465231	0.144713	0.133682	0.915873	0.133682
2017.Kw.Mulika.250.3	2017_Kw	2017	Mulika	12	250	Kw	KWS	7.35383	2.17528	-0.507985	-0.0220355	-0.0340799	-0.285793	-0.0340799
2017.Kw.Mv Karizma.150.1	2017_Kw	2017	Mv Karizma	24	150	Kw	KWS	6.28496	2.60989	-1.90084	0.431179	0.38611	2.59878	0.38611
2017.Kw.Mv Karizma.150.2	2017_Kw	2017	Mv Karizma	24	150	Kw	KWS	6.01418	2.65044	-2.17162	0.471737	0.420247	2.81997	0.420247
2017.Kw.Mv Karizma.150.3	2017_Kw	2017	Mv Karizma	24	150	Kw	KWS	6.01418	2.69771	-2.17162	0.518999	0.467509	3.1575	0.467509
2017.Kw.Mv Karizma.250.1	2017_Kw	2017	Mv Karizma	24	250	Kw	KWS	5.87166	2.5867	-1.99015	0.389387	0.3422	2.27773	0.3422
2017.Kw.Mv Karizma.250.2	2017_Kw	2017	Mv Karizma	24	250	Kw	KWS	5.95717	2.52036	-1.90464	0.323051	0.277891	1.8256	0.277891
2017.Kw.Mv Karizma.250.3	2017_Kw	2017	Mv Karizma	24	250	Kw	KWS	6.04268	2.68359	-1.81913	0.486276	0.443144	3.01292	0.443144
2017.Kw.Mv Lucilla.150.1	2017_Kw	2017	Mv Lucilla	25	150	Kw	KWS	7.14006	2.29123	-1.04575	0.112521	0.0877259	0.539208	0.0877259
2017.Kw.Mv Lucilla.150.2	2017_Kw	2017	Mv Lucilla	25	150	Kw	KWS	8.03791	2.2902	-0.147895	0.11149	0.107983	0.758833	0.107983
2017.Kw.Mv Lucilla.150.3	2017_Kw	2017	Mv Lucilla	25	150	Kw	KWS	7.55335	2.3937	-0.63245	0.214996	0.2	1.37553	0.2
2017.Kw.Mv Lucilla.250.1	2017_Kw	2017	Mv Lucilla	25	250	Kw	KWS	7.83839	2.33952	-0.0234306	0.142206	0.141651	1.00966	0.141651
2017.Kw.Mv Lucilla.250.2	2017_Kw	2017	Mv Lucilla	25	250	Kw	KWS	7.28257	2.47917	-0.579243	0.281862	0.268128	1.86652	0.268128
2017.Kw.Mv Lucilla.250.3	2017_Kw	2017	Mv Lucilla	25	250	Kw	KWS	6.81227	2.24323	-1.04955	0.0459169	0.0210321	0.062588	0.0210321
2017.Kw.Nelson.150.1	2017_Kw	2017	Nelson	29	150	Kw	KWS	7.91	2.19971	-0.275805	0.0210077	0.0144684	0.0803039	0.0144684
2017.Kw.Nelson.150.2	2017_Kw	2017	Nelson	29	150	Kw	KWS	8.10917	2.32464	-0.0766373	0.145929	0.144112	1.0228	0.144112
2017.Kw.Nelson.150.3	2017_Kw	2017	Nelson	29	150	Kw	KWS	7.71012	2.14119	-0.475682	-0.0375208	-0.0487992	-0.388217	-0.0487992
2017.Kw.Nelson.250.1	2017_Kw	2017	Nelson	29	250	Kw	KWS	6.32772	2.38484	-1.5341	0.187525	0.151151	0.951401	0.151151
2017.Kw.Nelson.250.2	2017_Kw	2017	Nelson	29	250	Kw	KWS	8.49396	2.23732	0.632144	0.0400038	0.0549919	0.445504	0.0549919
2017.Kw.Nelson.250.3	2017_Kw	2017	Nelson	29	250	Kw	KWS	3.37763	2.27386	-4.48419	0.0765504	-0.0297697	-0.586943	-0.0297697
2017.Kw.Paragon 1Bl/1RS.150.1	2017_Kw	2017	Paragon	13	150	Kw	KWS	7.0403	2.31032	-1.14551	0.131612	0.104452	0.650333	0.104452
2017.Kw.Paragon 1Bl/1RS.150.2	2017_Kw	2017	Paragon	13	150	Kw	KWS	8.29444	2.31005	0.108634	0.131347	0.133923	0.965496	0.133923
2017.Kw.Paragon 1Bl/1RS.150.3	2017_Kw	2017	Paragon	13	150	Kw	KWS	6.76952	2.3914	-1.41629	0.212691	0.179111	1.16091	0.179111
2017.Kw.Paragon 1Bl/1RS.250.1	2017_Kw	2017	Paragon	13	250	Kw	KWS	7.19706	2.24216	-0.664753	0.0448453	0.0290839	0.152214	0.0290839
2017.Kw.Paragon 1Bl/1RS.250.2	2017_Kw	2017	Paragon	13	250	Kw	KWS	6.5985	2.28138	-1.26332	0.084066	0.0541127	0.280992	0.0541127
2017.Kw.Paragon 1Bl/1RS.250.3	2017_Kw	2017	Paragon	13	250	Kw	KWS	7.49635	2.29664	-0.365469	0.0993257	0.0906604	0.616955	0.0906604
2017.Kw.Paragon Stay green.150.1	2017_Kw	2017	Paragon Stay green	39	150	Kw	KWS	7.12581	2.24566	-1.06	0.0669486	0.041816	0.210146	0.041816
2017.Kw.Paragon Stay green.150.2	2017_Kw	2017	Paragon Stay green	39	150	Kw	KWS	6.27071	2.22651	-1.9151	0.0478039	0.00239691	-0.142754	0.00239691
2017.Kw.Paragon Stay green.150.3	2017_Kw	2017	Paragon Stay green	39	150	Kw	KWS	6.96904	2.23374	-1.21677	0.0550305	0.0261809	0.0853994	0.0261809
2017.Kw.Paragon Stay green.250.1	2017_Kw	2017	Paragon Stay green	39	250	Kw	KWS	8.09492	2.21754	0.233098	0.0202269	0.0257537	0.203382	0.0257537
2017.Kw.Paragon Stay green.250.2	2017_Kw	2017	Paragon Stay green	39	250	Kw	KWS	6.56999	2.25321	-1.29182	0.055894	0.0252649	0.0725915	0.0252649
2017.Kw.Paragon Stay green.250.3	2017_Kw	2017	Paragon Stay green	39	250	Kw	KWS	7.36808	2.22881	-0.493734	0.031502	0.0197955	0.100156	0.0197955
2017.Kw.Potenzial.150.1	2017_Kw	2017	Potenzial	27	150	Kw	KWS	8.22318	2.0981	0.0373756	-0.0806099	-0.0797238	-0.566239	-0.0797238
2017.Kw.Potenzial.150.2	2017_Kw	2017	Potenzial	27	150	Kw	KWS	8.33719	2.21911	0.151388	0.0404057	0.0439951	0.326835	0.0439951
2017.Kw.Potenzial.150.3	2017_Kw	2017	Potenzial	27	150	Kw	KWS	7.58186	2.13578	-0.603947	-0.042925	-0.0572446	-0.459238	-0.0572446
2017.Kw.Potenzial.250.1	2017_Kw	2017	Potenzial	27	250	Kw	KWS	8.67923	2.12514	0.817415	-0.0721692	-0.0527883	-0.308757	-0.0527883
2017.Kw.Potenzial.250.2	2017_Kw	2017	Potenzial	27	250	Kw	KWS	8.4227	2.19106	0.560885	-0.0062501	0.0070485	0.0971605	0.0070485
2017.Kw.Potenzial.250.3	2017_Kw	2017	Potenzial	27	250	Kw	KWS	7.86689	2.23334	0.00507261	0.0360264	0.0361466	0.25857	0.0361466
2017.Kw.Premio.150.1	2017_Kw	2017	Premio	35	150	Kw	KWS	9.22079	2.13099	1.03499	-0.047722	-0.0231824	-0.0791598	-0.0231824
2017.Kw.Premio.150.2	2017_Kw	2017	Premio	35	150	Kw	KWS	9.03552	2.04665	0.849717	-0.132061	-0.111914	-0.728317	-0.111914
2017.Kw.Premio.150.3	2017_Kw	2017	Premio	35	150	Kw	KWS	9.63409	2.19649	1.44829	0.0177782	0.0521171	0.493104	0.0521171
2017.Kw.Premio.250.1	2017_Kw	2017	Premio	35	250	Kw	KWS	8.77899	2.1545	0.917176	-0.042809	-0.0210627	-0.0738568	-0.0210627
2017.Kw.Premio.250.2	2017_Kw	2017	Premio	35	250	Kw	KWS	8.33719	2.13387	0.475376	-0.0634379	-0.0521667	-0.332872	-0.0521667
2017.Kw.Premio.250.3	2017_Kw	2017	Premio	35	250	Kw	KWS	7.5391	2.12959	-0.322714	-0.0677214	-0.0753729	-0.565227	-0.0753729
2017.Kw.Rht2.150.1	2017_Kw	2017	Paragon 1Bl/1RS	38	150	Kw	KWS	8.836	2.2206	0.650195	0.0418932	0.0573093	0.463561	0.0573093
2017.Kw.Rht2.150.2	2017_Kw	2017	Paragon 1BL/1RS	38	150	Kw	KWS	8.19468	2.17037	0.00887237	-0.0083339	-0.00812354	-0.0572747	-0.00812354
2017.Kw.Rht2.150.3	2017_Kw	2017	Paragon 1BL/1RS	38	150	Kw	KWS	7.29683	2.39689	-0.888979	0.218178	0.197101	1.33341	0.197101
2017.Kw.Rht2.250.1	2017_Kw	2017	Paragon 1BL/1RS	38	250	Kw	KWS	8.25168	2.22872	0.389866	0.0314041	0.0406478	0.322838	0.0406478
2017.Kw.Rht2.250.2	2017_Kw	2017	Paragon 1BL/1RS	38	250	Kw	KWS	7.82414	2.30667	-0.0376822	0.109356	0.108462	0.771452	0.108462
2017.Kw.Rht2.250.3	2017_Kw	2017	Paragon 1BL/1RS	38	250	Kw	KWS	8.52246	2.20334	0.660647	0.00602899	0.0216929	0.210074	0.0216929
2017.Kw.Rumor.150.1	2017_Kw	2017	Rumor	28	150	Kw	KWS	8.89301	2.11354	0.707201	-0.0651671	-0.0483993	-0.286614	-0.0483993
2017.Kw.Rumor.150.2	2017_Kw	2017	Rumor	28	150	Kw	KWS	8.62223	2.09437	0.436421	-0.0843344	-0.0739868	-0.491955	-0.0739868
2017.Kw.Rumor.150.3	2017_Kw	2017	Rumor	28	150	Kw	KWS	8.77899	2.11812	0.593188	-0.0605912	-0.0465267	-0.282758	-0.0465267
2017.Kw.Rumor.250.1	2017_Kw	2017	Rumor	28	250	Kw	KWS	7.69587	2.10275	-0.165947	-0.094563	-0.0984976	-0.717288	-0.0984976
2017.Kw.Rumor.250.2	2017_Kw	2017	Rumor	28	250	Kw	KWS	8.75049	2.07124	0.888673	-0.126076	-0.105006	-0.675728	-0.105006
2017.Kw.Rumor.250.3	2017_Kw	2017	Rumor	28	250	Kw	KWS	7.79563	2.07596	-0.0661855	-0.121348	-0.122917	-0.883354	-0.122917
2017.Kw.Shamrock.150.1	2017_Kw	2017	Shamrock	23	150	Kw	KWS	9.7196	2.08043	1.53379	-0.0982804	-0.0619141	-0.314128	-0.0619141
2017.Kw.Shamrock.150.2	2017_Kw	2017	Shamrock	23	150	Kw	KWS	9.23504	2.06047	1.04924	-0.118242	-0.0933646	-0.579186	-0.0933646
2017.Kw.Shamrock.150.3	2017_Kw	2017	Shamrock	23	150	Kw	KWS	8.59372	2.03887	0.407918	-0.139834	-0.130163	-0.895523	-0.130163
2017.Kw.Shamrock.250.1	2017_Kw	2017	Shamrock	23	250	Kw	KWS	8.97852	2.1053	1.1167	-0.0920126	-0.0655356	-0.37481	-0.0655356
2017.Kw.Shamrock.250.2	2017_Kw	2017	Shamrock	23	250	Kw	KWS	8.99277	2.12014	1.13095	-0.0771761	-0.0503612	-0.265251	-0.0503612
2017.Kw.Shamrock.250.3	2017_Kw	2017	Shamrock	23	250	Kw	KWS	10.2327	2.02309	2.37084	-0.174221	-0.118009	-0.644859	-0.118009
2017.Kw.Skyfall.150.1	2017_Kw	2017	Skyfall	3	150	Kw	KWS	8.23743	2.11157	0.0516272	-0.067134	-0.0659099	-0.466395	-0.0659099
2017.Kw.Skyfall.150.2	2017_Kw	2017	Skyfall	3	150	Kw	KWS	9.66259	2.12174	1.47679	-0.0569701	-0.0219554	-0.033516	-0.0219554
2017.Kw.Skyfall.150.3	2017_Kw	2017	Skyfall	3	150	Kw	KWS	9.86212	2.15758	1.67631	-0.0211306	0.0186148	0.272878	0.0186148
2017.Kw.Skyfall.250.1	2017_Kw	2017	Skyfall	3	250	Kw	KWS	10.4464	2.14991	2.58461	-0.0473983	0.0138829	0.31491	0.0138829
2017.Kw.Skyfall.250.2	2017_Kw	2017	Skyfall	3	250	Kw	KWS	10.6175	2.12013	2.75563	-0.0771796	-0.0118435	0.145458	-0.0118435
2017.Kw.Skyfall.250.3	2017_Kw	2017	Skyfall	3	250	Kw	KWS	10.1757	2.19899	2.31383	0.00167964	0.0565407	0.596951	0.0565407
2017.Kw.Soissons.150.1	2017_Kw	2017	Soissons	18	150	Kw	KWS	8.06641	2.20972	-0.119392	0.0310164	0.0281856	0.191325	0.0281856
2017.Kw.Soissons.150.2	2017_Kw	2017	Soissons	18	150	Kw	KWS	8.25168	2.08857	0.0658788	-0.0901369	-0.0885749	-0.627071	-0.0885749
2017.Kw.Soissons.150.3	2017_Kw	2017	Soissons	18	150	Kw	KWS	8.92151	2.13172	0.735705	-0.0469863	-0.0295428	-0.149568	-0.0295428
2017.Kw.Soissons.250.1	2017_Kw	2017	Soissons	18	250	Kw	KWS	7.52485	2.16715	-0.336966	-0.0301585	-0.038148	-0.300569	-0.038148
2017.Kw.Soissons.250.2	2017_Kw	2017	Soissons	18	250	Kw	KWS	7.9524	2.18089	0.0905823	-0.0164207	-0.014273	-0.0943709	-0.014273
2017.Kw.Soissons.250.3	2017_Kw	2017	Soissons	18	250	Kw	KWS	7.5391	2.20794	-0.322714	0.0106322	0.00298068	-0.00565315	0.00298068
2017.Kw.Solstice.150.1	2017_Kw	2017	Solstice	6	150	Kw	KWS	8.79324	2.1574	0.60744	-0.0213022	-0.0068998	0.00143301	-0.0068998
2017.Kw.Solstice.150.2	2017_Kw	2017	Solstice	6	150	Kw	KWS	8.18043	2.21189	-0.00537925	0.0331795	0.033052	0.235596	0.033052
2017.Kw.Solstice.150.3	2017_Kw	2017	Solstice	6	150	Kw	KWS	8.95001	2.16881	0.764208	-0.00989464	0.00822474	0.122534	0.00822474
2017.Kw.Solstice.250.1	2017_Kw	2017	Solstice	6	250	Kw	KWS	9.42032	2.13334	1.5585	-0.0639746	-0.0270226	-0.0628825	-0.0270226
2017.Kw.Solstice.250.2	2017_Kw	2017	Solstice	6	250	Kw	KWS	9.16379	2.17657	1.30197	-0.0207461	0.0101236	0.180987	0.0101236
2017.Kw.Solstice.250.3	2017_Kw	2017	Solstice	6	250	Kw	KWS	8.4227	2.15532	0.560885	-0.0419929	-0.0286943	-0.158102	-0.0286943
2017.Kw.Tobak.150.1	2017_Kw	2017	Tobak	32	150	Kw	KWS	8.10917	2.11752	-0.0766373	-0.0611838	-0.0630009	-0.456327	-0.0630009
2017.Kw.Tobak.150.2	2017_Kw	2017	Tobak	32	150	Kw	KWS	7.96665	2.2079	-0.219153	0.0291946	0.0239984	0.153093	0.0239984
2017.Kw.Tobak.150.3	2017_Kw	2017	Tobak	32	150	Kw	KWS	9.02127	2.07547	0.835466	-0.103241	-0.0834322	-0.526099	-0.0834322
2017.Kw.Tobak.250.1	2017_Kw	2017	Tobak	32	250	Kw	KWS	10.0901	2.17628	2.22832	-0.0210356	0.031798	0.41311	0.031798
2017.Kw.Tobak.250.2	2017_Kw	2017	Tobak	32	250	Kw	KWS	8.4227	2.19716	0.560885	-0.000152088	0.0131465	0.14071	0.0131465
2017.Kw.Tobak.250.3	2017_Kw	2017	Tobak	32	250	Kw	KWS	9.2493	2.11464	1.38748	-0.082672	-0.0497748	-0.239648	-0.0497748
2017.Kw.Xi19.150.1	2017_Kw	2017	Xi19	19	150	Kw	KWS	9.12103	2.1533	0.935227	-0.0254029	-0.00322868	0.0550144	-0.00322868
2017.Kw.Xi19.150.2	2017_Kw	2017	Xi19	19	150	Kw	KWS	8.3942	2.117	0.208395	-0.0617073	-0.0567663	-0.388007	-0.0567663
2017.Kw.Xi19.150.3	2017_Kw	2017	Xi19	19	150	Kw	KWS	10.3752	2.13242	2.18937	-0.0462858	0.00562422	0.222934	0.00562422
2017.Kw.Xi19.250.1	2017_Kw	2017	Xi19	19	250	Kw	KWS	6.95479	2.24826	-0.907031	0.050947	0.0294413	0.134541	0.0294413
2017.Kw.Xi19.250.2	2017_Kw	2017	Xi19	19	250	Kw	KWS	9.60559	2.2151	1.74377	0.0177902	0.059135	0.56789	0.059135
2017.Kw.Xi19.250.3	2017_Kw	2017	Xi19	19	250	Kw	KWS	7.21132	2.28343	-0.650502	0.0861143	0.0706909	0.450545	0.0706909
2017.Li.Apache .150.1	2017_Li	2017	Apache	33	150	Li	Limagrain	8.144	2.17562	-1.25333	0.0668861	-0.0386775	-0.246356	-0.0386775
2017.Li.Apache .150.2	2017_Li	2017	Apache	33	150	Li	Limagrain	7.184	2.19072	-2.21333	0.0819862	-0.104435	-0.678611	-0.104435
2017.Li.Apache .150.3	2017_Li	2017	Apache	33	150	Li	Limagrain	6.88	2.15422	-2.51733	0.0454863	-0.166539	-1.09376	-0.166539
2017.Li.Apache .250.1	2017_Li	2017	Apache	33	250	Li	Limagrain	6.992	2.27552	-2.5628	0.034312	-0.181543	-1.19438	-0.181543
2017.Li.Apache .250.2	2017_Li	2017	Apache	33	250	Li	Limagrain	8.288	2.16468	-1.2668	-0.076522	-0.18322	-1.22053	-0.18322
2017.Li.Apache .250.3	2017_Li	2017	Apache	33	250	Li	Limagrain	6.912	2.15404	-2.6428	-0.0871631	-0.309756	-2.05772	-0.309756
2017.Li.Arlequin.150.1	2017_Li	2017	Arlequin	34	150	Li	Limagrain	7.84	2.07527	-1.55733	-0.0334691	-0.164638	-1.09194	-0.164638
2017.Li.Arlequin.150.2	2017_Li	2017	Arlequin	34	150	Li	Limagrain	7.776	2.0005	-1.62133	-0.10824	-0.244799	-1.63156	-0.244799
2017.Li.Arlequin.150.3	2017_Li	2017	Arlequin	34	150	Li	Limagrain	8.224	2.00413	-1.17333	-0.104607	-0.203432	-1.35785	-0.203432
2017.Li.Arlequin.250.1	2017_Li	2017	Arlequin	34	250	Li	Limagrain	6.544	2.10341	-3.0108	-0.13779	-0.391379	-2.6037	-0.391379
2017.Li.Arlequin.250.2	2017_Li	2017	Arlequin	34	250	Li	Limagrain	7.424	2.1443	-2.1308	-0.0969073	-0.276377	-1.83858	-0.276377
2017.Li.Arlequin.250.3	2017_Li	2017	Arlequin	34	250	Li	Limagrain	7.376	2.07486	-2.1788	-0.166346	-0.349858	-2.33335	-0.349858
2017.Li.Avalon.150.1	2017_Li	2017	Avalon	20	150	Li	Limagrain	9.152	2.27398	-0.245333	0.165244	0.14458	0.977399	0.14458
2017.Li.Avalon.150.2	2017_Li	2017	Avalon	20	150	Li	Limagrain	8.688	2.19612	-0.709333	0.0873801	0.0276356	0.194414	0.0276356
2017.Li.Avalon.150.3	2017_Li	2017	Avalon	20	150	Li	Limagrain	8.528	2.18329	-0.869333	0.074553	0.00133224	0.0189417	0.00133224
2017.Li.Avalon.250.1	2017_Li	2017	Avalon	20	250	Li	Limagrain	9.296	2.37848	-0.2588	0.137273	0.115476	0.781363	0.115476
2017.Li.Avalon.250.2	2017_Li	2017	Avalon	20	250	Li	Limagrain	8.848	2.32786	-0.7068	0.0866532	0.0271221	0.190923	0.0271221
2017.Li.Avalon.250.3	2017_Li	2017	Avalon	20	250	Li	Limagrain	9.136	2.30157	-0.4188	0.0603705	0.0250966	0.17397	0.0250966
2017.Li.Cadenza.150.1	2017_Li	2017	Cadenza	21	150	Li	Limagrain	9.424	2.14158	0.0266667	0.0328425	0.0350885	0.236219	0.0350885
2017.Li.Cadenza.150.2	2017_Li	2017	Cadenza	21	150	Li	Limagrain	9.328	2.08305	-0.0693333	-0.0256841	-0.0315238	-0.211701	-0.0315238
2017.Li.Cadenza.150.3	2017_Li	2017	Cadenza	21	150	Li	Limagrain	9.776	2.11556	0.378667	0.00682441	0.0387181	0.256652	0.0387181
2017.Li.Cadenza.250.1	2017_Li	2017	Cadenza	21	250	Li	Limagrain	9.856	2.40676	0.3012	0.165555	0.190924	1.28353	0.190924
2017.Li.Cadenza.250.2	2017_Li	2017	Cadenza	21	250	Li	Limagrain	9.552	2.4174	-0.0028	0.176197	0.175962	1.18615	0.175962
2017.Li.Cadenza.250.3	2017_Li	2017	Cadenza	21	250	Li	Limagrain	8.72	2.41706	-0.8348	0.175859	0.105547	0.721038	0.105547
2017.Li.Cordiale.150.1	2017_Li	2017	Cordiale	10	150	Li	Limagrain	9.52	2.1929	0.122667	0.0841684	0.0945002	0.635601	0.0945002
2017.Li.Cordiale.150.2	2017_Li	2017	Cordiale	10	150	Li	Limagrain	9.984	2.12234	0.586667	0.013601	0.0630138	0.418041	0.0630138
2017.Li.Cordiale.150.3	2017_Li	2017	Cordiale	10	150	Li	Limagrain	9.632	2.11735	0.234667	0.00861931	0.0283844	0.188645	0.0283844
2017.Li.Cordiale.250.1	2017_Li	2017	Cordiale	10	250	Li	Limagrain	10.224	2.33362	0.6692	0.0924181	0.148782	0.995243	0.148782
2017.Li.Cordiale.250.2	2017_Li	2017	Cordiale	10	250	Li	Limagrain	9.456	2.28697	-0.0988	0.0457631	0.0374415	0.253518	0.0374415
2017.Li.Cordiale.250.3	2017_Li	2017	Cordiale	10	250	Li	Limagrain	10.064	2.1979	0.5092	-0.0433047	-0.000416682	-0.0086435	-0.000416682
2017.Li.Crusoe.150.1	2017_Li	2017	Crusoe	4	150	Li	Limagrain	10.512	2.16644	1.11467	0.0577003	0.151585	1.00903	0.151585
2017.Li.Crusoe.150.2	2017_Li	2017	Crusoe	4	150	Li	Limagrain	10.656	1.98104	1.25867	-0.127697	-0.0216845	-0.160594	-0.0216845
2017.Li.Crusoe.150.3	2017_Li	2017	Crusoe	4	150	Li	Limagrain	9.744	2.16008	0.346667	0.0513453	0.0805438	0.538957	0.0805438
2017.Li.Crusoe.250.1	2017_Li	2017	Crusoe	4	250	Li	Limagrain	10.144	2.21708	0.5892	-0.0241278	0.0254984	0.165128	0.0254984
2017.Li.Crusoe.250.2	2017_Li	2017	Crusoe	4	250	Li	Limagrain	10.48	2.29916	0.9252	0.0579533	0.135879	0.905334	0.135879
2017.Li.Crusoe.250.3	2017_Li	2017	Crusoe	4	250	Li	Limagrain	10.448	2.21717	0.8932	-0.024038	0.0511929	0.334846	0.0511929
2017.Li.Dacanto.150.1	2017_Li	2017	Dacanto	37	150	Li	Limagrain	9.52	1.87769	0.122667	-0.231045	-0.220713	-1.48919	-0.220713
2017.Li.Dacanto.150.2	2017_Li	2017	Dacanto	37	150	Li	Limagrain	10.256	1.88748	0.858667	-0.221255	-0.148933	-1.01377	-0.148933
2017.Li.Dacanto.150.3	2017_Li	2017	Dacanto	37	150	Li	Limagrain	9.136	1.94351	-0.261333	-0.165225	-0.187236	-1.25912	-0.187236
2017.Li.Dacanto.250.1	2017_Li	2017	Dacanto	37	250	Li	Limagrain	9.584	1.99394	0.0292	-0.247264	-0.244805	-1.65051	-0.244805
2017.Li.Dacanto.250.2	2017_Li	2017	Dacanto	37	250	Li	Limagrain	10.128	2.02803	0.5732	-0.213174	-0.164895	-1.11809	-0.164895
2017.Li.Dacanto.250.3	2017_Li	2017	Dacanto	37	250	Li	Limagrain	10.784	2.06409	1.2292	-0.17711	-0.0735791	-0.510066	-0.0735791
2017.Li.Dickens.150.1	2017_Li	2017	Dickens	2	150	Li	Limagrain	11.376	1.87874	1.97867	-0.23	-0.0633439	-0.449661	-0.0633439
2017.Li.Dickens.150.2	2017_Li	2017	Dickens	2	150	Li	Limagrain	10.512	1.83061	1.11467	-0.27813	-0.184245	-1.25473	-0.184245
2017.Li.Dickens.150.3	2017_Li	2017	Dickens	2	150	Li	Limagrain	10.8	1.83706	1.40267	-0.271671	-0.15353	-1.05099	-0.15353
2017.Li.Dickens.250.1	2017_Li	2017	Dickens	2	250	Li	Limagrain	11.152	2.00706	1.5972	-0.234146	-0.0996197	-0.689817	-0.0996197
2017.Li.Dickens.250.2	2017_Li	2017	Dickens	2	250	Li	Limagrain	11.456	2.04258	1.9012	-0.198621	-0.0384901	-0.281239	-0.0384901
2017.Li.Dickens.250.3	2017_Li	2017	Dickens	2	250	Li	Limagrain	11.12	2.06688	1.5652	-0.174325	-0.0424942	-0.30438	-0.0424942
2017.Li.Einstein.150.1	2017_Li	2017	Einstein	8	150	Li	Limagrain	9.008	2.10219	-0.389333	-0.00654265	-0.0393348	-0.260686	-0.0393348
2017.Li.Einstein.150.2	2017_Li	2017	Einstein	8	150	Li	Limagrain	9.024	2.03375	-0.373333	-0.0749879	-0.106432	-0.713161	-0.106432
2017.Li.Einstein.150.3	2017_Li	2017	Einstein	8	150	Li	Limagrain	9.456	2.02774	0.0586667	-0.081	-0.0760588	-0.513369	-0.0760588
2017.Li.Einstein.250.1	2017_Li	2017	Einstein	8	250	Li	Limagrain	9.376	2.19826	-0.1788	-0.0429407	-0.0580004	-0.38892	-0.0580004
2017.Li.Einstein.250.2	2017_Li	2017	Einstein	8	250	Li	Limagrain	9.744	2.22117	0.1892	-0.0200371	-0.00410152	-0.0298155	-0.00410152
2017.Li.Einstein.250.3	2017_Li	2017	Einstein	8	250	Li	Limagrain	9.888	2.09561	0.3332	-0.145596	-0.117532	-0.796077	-0.117532
2017.Li.Gallant.150.1	2017_Li	2017	Gallant	5	150	Li	Limagrain	9.248	2.11282	-0.149333	0.0040827	-0.0084951	-0.0555526	-0.0084951
2017.Li.Gallant.150.2	2017_Li	2017	Gallant	5	150	Li	Limagrain	9.264	2.0902	-0.133333	-0.0185311	-0.0297613	-0.199087	-0.0297613
2017.Li.Gallant.150.3	2017_Li	2017	Gallant	5	150	Li	Limagrain	9.456	2.14952	0.0586667	0.0407821	0.0457234	0.30754	0.0457234
2017.Li.Gallant.250.1	2017_Li	2017	Gallant	5	250	Li	Limagrain	9.6	2.3753	0.0452	0.134093	0.1379	0.92904	0.1379
2017.Li.Gallant.250.2	2017_Li	2017	Gallant	5	250	Li	Limagrain	9.232	2.30472	-0.3228	0.0635122	0.036324	0.248551	0.036324
2017.Li.Gallant.250.3	2017_Li	2017	Gallant	5	250	Li	Limagrain	9.872	2.26783	0.3172	0.0266303	0.0533469	0.355966	0.0533469
2017.Li.Genius.150.1	2017_Li	2017	Genius	36	150	Li	Limagrain	9.152	2.21058	-0.245333	0.101844	0.0811806	0.550033	0.0811806
2017.Li.Genius.150.2	2017_Li	2017	Genius	36	150	Li	Limagrain	8.896	2.24524	-0.501333	0.1365	0.0942747	0.641231	0.0942747
2017.Li.Genius.150.3	2017_Li	2017	Genius	36	150	Li	Limagrain	8.912	2.14581	-0.485333	0.0370713	-0.00380658	-0.0200981	-0.00380658
2017.Li.Genius.250.1	2017_Li	2017	Genius	36	250	Li	Limagrain	9.248	2.36172	-0.3068	0.120512	0.0946716	0.641678	0.0946716
2017.Li.Genius.250.2	2017_Li	2017	Genius	36	250	Li	Limagrain	9.216	2.36521	-0.3388	0.124002	0.0954658	0.647398	0.0954658
2017.Li.Genius.250.3	2017_Li	2017	Genius	36	250	Li	Limagrain	8.96	2.43822	-0.5948	0.197014	0.146916	0.997145	0.146916
2017.Li.Granary.150.1	2017_Li	2017	Granary	14	150	Li	Limagrain	9.68	2.2608	0.282667	0.15206	0.175868	1.18225	0.175868
2017.Li.Granary.150.2	2017_Li	2017	Granary	14	150	Li	Limagrain	9.952	2.23033	0.554667	0.121595	0.168313	1.12821	0.168313
2017.Li.Granary.150.3	2017_Li	2017	Granary	14	150	Li	Limagrain	9.408	2.21949	0.0106667	0.110758	0.111656	0.75253	0.111656
2017.Li.Granary.250.1	2017_Li	2017	Granary	14	250	Li	Limagrain	9.424	2.51044	-0.1308	0.269234	0.258218	1.74209	0.258218
2017.Li.Granary.250.2	2017_Li	2017	Granary	14	250	Li	Limagrain	10.08	2.3887	0.5252	0.147494	0.19173	1.28639	0.19173
2017.Li.Granary.250.3	2017_Li	2017	Granary	14	250	Li	Limagrain	10.048	2.42667	0.4932	0.185462	0.227002	1.52452	0.227002
2017.Li.Hereward.150.1	2017_Li	2017	Hereward	17	150	Li	Limagrain	9.344	2.2225	-0.0533333	0.113768	0.109276	0.737218	0.109276
2017.Li.Hereward.150.2	2017_Li	2017	Hereward	17	150	Li	Limagrain	9.072	2.10677	-0.325333	-0.0019612	-0.0293628	-0.194201	-0.0293628
2017.Li.Hereward.150.3	2017_Li	2017	Hereward	17	150	Li	Limagrain	9.12	2.12701	-0.277333	0.0182714	-0.00508734	-0.0311149	-0.00508734
2017.Li.Hereward.250.1	2017_Li	2017	Hereward	17	250	Li	Limagrain	9.728	2.31371	0.1732	0.0725101	0.0870981	0.585126	0.0870981
2017.Li.Hereward.250.2	2017_Li	2017	Hereward	17	250	Li	Limagrain	9.856	2.3289	0.3012	0.087696	0.113065	0.758697	0.113065
2017.Li.Hereward.250.3	2017_Li	2017	Hereward	17	250	Li	Limagrain	9.68	2.3197	0.1252	0.0785004	0.0890455	0.598803	0.0890455
2017.Li.Hybery.150.1	2017_Li	2017	Hybery	30	150	Li	Limagrain	10.976	1.89355	1.57867	-0.21518	-0.0822151	-0.572285	-0.0822151
2017.Li.Hybery.150.2	2017_Li	2017	Hybery	30	150	Li	Limagrain	11.424	1.91737	2.02667	-0.191367	-0.020668	-0.162541	-0.020668
2017.Li.Hybery.150.3	2017_Li	2017	Hybery	30	150	Li	Limagrain	11.456	2.00882	2.05867	-0.0999105	0.0734834	0.471747	0.0734834
2017.Li.Hybery.250.1	2017_Li	2017	Hybery	30	250	Li	Limagrain	11.488	2.09241	1.9332	-0.148796	0.0140306	0.0724256	0.0140306
2017.Li.Hybery.250.2	2017_Li	2017	Hybery	30	250	Li	Limagrain	11.184	2.0633	1.6292	-0.177904	-0.0406826	-0.292901	-0.0406826
2017.Li.Hybery.250.3	2017_Li	2017	Hybery	30	250	Li	Limagrain	10.976	2.04534	1.4212	-0.195861	-0.0761589	-0.529656	-0.0761589
2017.Li.Hystar.150.1	2017_Li	2017	Hystar	31	150	Li	Limagrain	9.888	2.05458	0.490667	-0.0541545	-0.0128275	-0.0920898	-0.0128275
2017.Li.Hystar.150.2	2017_Li	2017	Hystar	31	150	Li	Limagrain	9.088	2.02402	-0.309333	-0.0847182	-0.110772	-0.743148	-0.110772
2017.Li.Hystar.150.3	2017_Li	2017	Hystar	31	150	Li	Limagrain	9.104	2.00657	-0.293333	-0.102168	-0.126875	-0.851875	-0.126875
2017.Li.Hystar.250.1	2017_Li	2017	Hystar	31	250	Li	Limagrain	8.944	2.18136	-0.6108	-0.0598468	-0.111292	-0.743199	-0.111292
2017.Li.Hystar.250.2	2017_Li	2017	Hystar	31	250	Li	Limagrain	9.12	2.15712	-0.4348	-0.0840845	-0.120706	-0.808673	-0.120706
[truncated: 1,703 more rows]
